# Supplementary material for: Transcriptome analysis reveals mechanism of early ripening in Kyoho grape with hydrogen peroxide treatment
Source: BMC Genomics. 2020 Nov 11;21:784. doi: 10.1186/s12864-020-07180-y (PMC7657363; doi:10.1186/s12864-020-07180-y)
Supplement: Supplementary file 2 — Additional file 2: Supplemental Table S2. The gene number and gene annotation information of DEGs from the comparison of H4-K4 stage. [file 12864_2020_7180_MOESM2_ESM.xlsx]

## Sheet: H1-K1
Gene ID	Log2FoldChange	padj	Up/Down	Uniprot:Description
VIT_08s0007g07330	1.57973	1.72101e-09	up	.
VIT_19s0015g00210	-3.64274	1.13232e-06	down	Zinc transporter 2
VIT_11s0016g00540	-3.77794	6.65374e-06	down	Respiratory burst oxidase homolog protein E
VIT_19s0090g01050	4.58014	0.00181077	up	Endoglucanase 11
VIT_16s0100g00090	-7.71733	0.00881588	down	Peroxidase 66
VIT_01s0127g00520	-1.33313	0.0190289	down	Probable nucleoredoxin 1
VIT_05s0020g04840	-1.42319	0.0190289	down	GDSL esterase/lipase 7
VIT_18s0166g00260	7.3366	0.02214	up	.
VIT_19s0176g00060	-1.87455	0.02214	down	.
VIT_16s0022g00510	-1.89135	0.02214	down	23.6 kDa heat shock protein, mitochondrial
VIT_17s0000g03380	-2.95453	0.02214	down	Protein SAR DEFICIENT 1
VIT_00s0415g00040	-1.69136	0.0368947	down	Glycine-rich domain-containing protein 1
VIT_01s0137g00240	3.34744	0.0491159	up	Probable pectate lyase 5

## Sheet: H2-K2
Gene ID	Log2FoldChange	pval	padj	Up/Down	Uniprot:Description
VIT_00s0218g00170	1.29631	2.77437e-05	0.0113404	up	Putative UDP-rhamnose:rhamnosyltransferase 1
VIT_00s0267g00030	2.55498	3.01635e-05	0.0117592	up	Membrane protein of ER body-like protein
VIT_00s0323g00060	1.2851	1.5465e-05	0.0074955	up	21 kDa protein
VIT_00s0429g00040	1.56672	1.08014e-05	0.00625153	up	Aspartyl protease family protein At5g10770
VIT_00s1206g00010	1.28713	6.66975e-05	0.021747	up	Aspartyl protease family protein At5g10770
VIT_01s0011g05190	1.67825	4.31892e-05	0.0158064	up	MLP-like protein 28
VIT_02s0033g01120	1.08276	1.1306e-17	6.75835e-14	up	Probable methyltransferase PMT20
VIT_03s0063g02360	1.81592	1.05242e-19	9.43649e-16	up	Organ-specific protein S2
VIT_03s0063g02380	1.63464	6.24413e-15	2.68812e-11	up	Organ-specific protein S2
VIT_05s0020g00930	1.48541	2.37925e-33	4.26671e-29	up	.
VIT_05s0029g01540	2.3015	8.5882e-12	2.56687e-08	up	Protein ACCELERATED CELL DEATH 6
VIT_05s0062g00250	-2.24838	7.49489e-15	2.68812e-11	down	Xyloglucan endotransglucosylase/hydrolase 2
VIT_05s0077g00030	1.61054	8.36005e-06	0.00576619	up	Ammonium transporter 1 member 1
VIT_06s0004g05330	1.86227	2.51599e-07	0.00032228	up	Tropinone reductase homolog At2g29260, chloroplastic
VIT_07s0129g00380	1.78824	4.06306e-05	0.0151798	up	BTB/POZ domain-containing protein At5g67385
VIT_07s0141g00290	1.63721	6.12323e-06	0.00457533	up	Auxin-responsive protein IAA16
VIT_09s0002g01000	1.37855	2.7505e-07	0.000328832	up	.
VIT_09s0002g02320	1.03405	2.10459e-05	0.00967735	up	Beta-fructofuranosidase, insoluble isoenzyme CWINV1
VIT_11s0016g03220	2.24213	1.06853e-05	0.00625153	up	Probable RNA-dependent RNA polymerase 5
VIT_11s0016g04670	2.00841	1.11635e-08	2.00196e-05	up	.
VIT_11s0149g00240	-1.14024	2.78245e-05	0.0113404	down	60S ribosomal protein L39-1
VIT_12s0028g00960	1.11115	1.11554e-05	0.00625153	up	Phytoene synthase, chloroplastic
VIT_12s0028g01740	1.82278	1.43467e-05	0.00735084	up	Chaperone protein DnaJ
VIT_12s0028g03120	2.12014	1.27883e-05	0.00694947	up	Protein E6
VIT_12s0034g00130	2.05844	1.05376e-07	0.000145362	up	UDP-glucose flavonoid 3-O-glucosyltransferase 6
VIT_12s0035g00180	2.78874	2.50328e-06	0.00248351	up	MDIS1-interacting receptor like kinase 2
VIT_12s0059g02320	1.01563	9.40693e-05	0.0285923	up	.
VIT_13s0067g01840	-1.56181	1.10004e-05	0.00625153	down	Ferritin-3, chloroplastic
VIT_13s0067g02710	1.33748	5.38191e-05	0.0189243	up	.
VIT_14s0066g01390	1.21627	1.39394e-05	0.00735084	up	Deoxynucleoside triphosphate triphosphohydrolase SAMHD1 homolog
VIT_14s0083g00120	1.11553	7.8592e-05	0.0242998	up	Transcription factor AS1
VIT_17s0000g00430	1.72047	2.96454e-06	0.00265815	up	Transcription factor bHLH137
VIT_18s0001g01130	1.33648	1.32243e-06	0.00139501	up	Expansin-A11
VIT_18s0001g15640	1.42095	4.85176e-05	0.0174013	up	Pathogen-related protein
VIT_18s0089g01270	-1.67769	7.39143e-11	1.8385e-07	down	22.0 kDa class IV heat shock protein
VIT_19s0015g00730	1.17835	3.42126e-08	5.57758e-05	up	Cellulose synthase-like protein E6
VIT_19s0093g00190	1.14415	8.20165e-11	1.8385e-07	up	Probable glutathione S-transferase
VIT_19s0093g00510	1.7359	1.10536e-06	0.0012389	up	Peroxisomal (S)-2-hydroxy-acid oxidase GLO1

## Sheet: H3-K3
Gene ID	Log2FoldChange	pval	padj	Up/Down	Uniprot:Description
VIT_01s0010g02290	-1.61426	1.19148e-07	0.00078407	down	25.3 kDa heat shock protein, chloroplastic
VIT_01s0011g01300	1.60931	6.42975e-06	0.0131851	up	Polygalacturonase QRT3
VIT_02s0012g01160	-2.02602	1.43372e-05	0.0188168	down	Protein NRT1/ PTR FAMILY 7.3
VIT_03s0063g01380	-1.16641	3.40545e-05	0.0271124	down	CCG-binding protein 1
VIT_03s0088g00260	-1.31119	4.33823e-05	0.0314066	down	Serine carboxypeptidase-like 18
VIT_06s0004g01050	1.66485	6.6787e-06	0.0131851	up	.
VIT_06s0004g01180	-1.75359	1.52501e-05	0.0188168	down	Peroxidase 15
VIT_06s0004g02850	1.27764	1.96901e-06	0.00485903	up	Aquaporin PIP2-7
VIT_07s0031g02740	1.31074	8.00896e-05	0.047913	up	Auxin-responsive protein SAUR32
VIT_08s0040g00780	-1.25635	5.28907e-05	0.0360058	down	Cytochrome P450 98A2
VIT_08s0056g00180	1.32037	3.43333e-05	0.0271124	up	Protein LURP-one-related 8
VIT_09s0002g00550	-1.54421	2.27188e-07	0.000897028	down	GDSL esterase/lipase 1
VIT_09s0002g03340	-6.39374	7.89376e-05	0.047913	down	.
VIT_09s0018g00780	1.20147	7.70444e-06	0.0138274	up	LRR receptor-like serine/threonine-protein kinase GSO2
VIT_10s0003g02960	1.23386	8.38157e-05	0.0486674	up	Glucan endo-1,3-beta-glucosidase
VIT_11s0016g03010	-1.21314	1.23459e-06	0.0034819	down	Probable glutamate carboxypeptidase 2
VIT_11s0016g05330	1.34523	8.56154e-07	0.00281703	up	SPX domain-containing protein 1
VIT_12s0028g00560	-3.17452	7.61371e-05	0.047913	down	.
VIT_13s0067g00990	1.03214	1.00747e-05	0.0165746	up	Protein SMAX1-LIKE 7
VIT_13s0067g02710	1.50683	1.07611e-07	0.00078407	up	.
VIT_13s0074g00700	-1.60263	1.79027e-07	0.000883588	down	Pleiotropic drug resistance protein 2
VIT_14s0006g00250	1.46181	2.15863e-05	0.0235183	up	Cysteine-rich repeat secretory protein 60
VIT_14s0108g00690	-1.39616	3.09408e-05	0.0271124	down	Lysine histidine transporter 1
VIT_17s0000g07210	-1.14108	4.45439e-05	0.0314066	down	Flavonoid 3'-monooxygenase
VIT_18s0164g00100	2.74032	2.91453e-05	0.0271124	up	Laccase-14
VIT_19s0027g01820	1.83389	6.42618e-05	0.0422885	up	Probable potassium transporter 13
VIT_19s0135g00030	2.80737	3.27904e-05	0.0271124	up	Caffeic acid 3-O-methyltransferase

## Sheet: H4-K4
Supplemental Table S2 The gene number and gene annotation of H4-K4 stage.
Gene ID	Log2FoldChange	pval	padj	Up/Down	Uniprot:Description
VIT_00s0125g00280	-1.6446	3.22436e-11	3.82255e-09	down	Photosystem I reaction center subunit III, chloroplastic
VIT_00s0131g00010	-3.63049	0.00437312	0.0359138	down	Annexin D3
VIT_00s0153g00050	-1.54201	1.10814e-09	9.51717e-08	down	Probable glutathione S-transferase
VIT_00s0179g00360	-1.06478	5.4452e-09	4.07841e-07	down	.
VIT_00s0181g00080	-1.01057	0.00371456	0.0319307	down	F-box protein SKIP27
VIT_00s0181g00180	-5.0029	0.000948952	0.0114467	down	Chlorophyll a-b binding protein 3, chloroplastic
VIT_00s0187g00050	-2.29164	7.90033e-11	8.52883e-09	down	.
VIT_00s0187g00080	-2.26939	0.00118992	0.0136395	down	.
VIT_00s0189g00050	-1.35229	8.29358e-08	4.43948e-06	down	.
VIT_00s0194g00010	-1.0711	0.000755498	0.00958749	down	Uncharacterized protein At4g26485
VIT_00s0194g00030	-1.1753	5.29278e-31	7.86751e-28	down	Heat shock cognate protein 80
VIT_00s0194g00180	2.33655	0.00423824	0.0350149	up	.
VIT_00s0199g00080	1.53546	0.000276503	0.00430882	up	.
VIT_00s0203g00140	-1.18747	4.88223e-07	2.08266e-05	down	.
VIT_00s0204g00120	2.90432	0.00373904	0.032084	up	Subtilisin-like protease SBT2.6
VIT_00s0207g00210	-1.05721	5.51007e-08	3.15954e-06	down	Oxygen-evolving enhancer protein 1, chloroplastic
VIT_00s0218g00220	-1.06472	0.000797126	0.00998941	down	UDP-glycosyltransferase 91A1
VIT_00s0225g00060	-2.43401	4.05852e-08	2.43562e-06	down	Protein DETOXIFICATION 31
VIT_00s0225g00070	-2.13858	9.66507e-06	0.000279593	down	Protein DETOXIFICATION 29
VIT_00s0240g00050	2.20576	0.00259696	0.0245244	up	Probable glutathione S-transferase parC
VIT_00s0246g00050	-1.38496	0.000217915	0.00356739	down	NADH-ubiquinone oxidoreductase chain 2
VIT_00s0246g00100	-1.75104	0.000658809	0.00864866	down	NADH dehydrogenase [ubiquinone] iron-sulfur protein 2
VIT_00s0246g00210	-1.12572	0.00154627	0.0168025	down	Ribosomal protein S10, mitochondrial
VIT_00s0256g00030	-1.84884	0.00156568	0.0169402	down	.
VIT_00s0264g00050	-1.03765	2.11091e-06	7.41725e-05	down	.
VIT_00s0286g00020	-1.51781	0.000512951	0.00711067	down	G-type lectin S-receptor-like serine/threonine-protein kinase SD1-1
VIT_00s0291g00060	-1.67909	2.49017e-22	1.41529e-19	down	Inorganic phosphate transporter 2-1, chloroplastic
VIT_00s0301g00100	2.41888	3.57425e-13	5.73263e-11	up	Endonuclease 1
VIT_00s0317g00050	-1.03438	6.83496e-09	4.96536e-07	down	Glutathione S-transferase DHAR2
VIT_00s0323g00060	-1.11599	0.000131828	0.00237634	down	21 kDa protein
VIT_00s0324g00020	-1.29227	0.000823134	0.0102423	down	Monoacylglycerol lipase abhd6-B
VIT_00s0332g00030	-1.98601	0.00384639	0.0327118	down	.
VIT_00s0340g00050	1.00779	0.00139615	0.0155135	up	Endoglucanase 7
VIT_00s0347g00080	2.00387	0.000138064	0.00246803	up	G-type lectin S-receptor-like serine/threonine-protein kinase At1g11330
VIT_00s0353g00060	-1.32617	9.57725e-06	0.000277467	down	Receptor-like serine/threonine-protein kinase SD1-8
VIT_00s0357g00110	6.34775	1.57741e-05	0.000423947	up	Type I inositol polyphosphate 5-phosphatase 5
VIT_00s0370g00070	-1.61793	5.21674e-17	1.60013e-14	down	Bifunctional epoxide hydrolase 2
VIT_00s0375g00030	-3.19716	2.49332e-17	7.89852e-15	down	Alpha-galactosidase 2
VIT_00s0389g00030	-1.21784	0.000234949	0.00378346	down	Cytochrome P450 CYP72A219
VIT_00s0389g00040	-1.8679	6.62858e-05	0.00136557	down	Cytochrome P450 CYP72A219
VIT_00s0397g00010	-1.42168	0.000599274	0.00801965	down	Receptor-like protein 12
VIT_00s0540g00010	-3.86472	0.0063957	0.0477552	down	Putative cysteine-rich receptor-like protein kinase 16
VIT_00s0541g00020	-2.19732	0.00064289	0.00847272	down	bZIP transcription factor 44
VIT_00s0567g00060	-1.63202	0.00334026	0.0295932	down	Patatin-like protein 1
VIT_00s0686g00030	1.63043	0.00354423	0.0309904	up	ACT domain-containing protein ACR1
VIT_00s0762g00020	4.29182	0.00183168	0.01904	up	G-type lectin S-receptor-like serine/threonine-protein kinase At1g11330
VIT_00s0762g00030	3.26486	1.48555e-07	7.26752e-06	up	G-type lectin S-receptor-like serine/threonine-protein kinase At1g11330
VIT_00s0769g00010	-1.00812	1.31909e-09	1.10347e-07	down	Peptidyl-prolyl cis-trans isomerase FKBP65
VIT_00s0772g00010	-1.21967	0.000154309	0.00270097	down	Putative U-box domain-containing protein 50
VIT_00s0804g00020	-1.81677	1.1882e-18	4.252e-16	down	.
VIT_00s0865g00020	2.34801	0.000186094	0.00311889	up	.
VIT_00s0868g00030	3.90811	0.00200952	0.0204379	up	.
VIT_00s0941g00020	-1.2491	1.11789e-06	4.20275e-05	down	OBERON-like protein
VIT_00s0945g00010	-1.88457	3.50272e-09	2.69646e-07	down	.
VIT_00s0958g00020	-1.00927	3.37522e-07	1.49251e-05	down	Peptidyl-prolyl cis-trans isomerase FKBP62
VIT_00s1203g00010	-1.37182	6.44758e-05	0.00133669	down	Auxin response factor 6
VIT_00s1312g00010	-2.12607	5.38489e-07	2.25722e-05	down	Transcription factor bHLH93
VIT_00s1364g00020	2.09753	0.00304319	0.0276403	up	Kinase-interacting protein 1
VIT_00s1373g00020	-1.86363	1.00509e-05	0.000289453	down	.
VIT_00s1466g00010	2.20219	1.32995e-06	4.91396e-05	up	.
VIT_00s1543g00010	-1.90932	0.000152977	0.00268008	down	.
VIT_00s1569g00010	-1.54176	5.10647e-12	6.66739e-10	down	Heat shock cognate protein 80
VIT_00s2341g00010	-1.26801	0.00193538	0.0198615	down	Heat shock protein 81-2
VIT_00s2526g00010	1.33315	0.00165985	0.0177169	up	Endoglucanase 12
VIT_00s2547g00010	1.46656	0.00509345	0.040355	up	.
VIT_00s2620g00010	1.04915	0.000264246	0.0041684	up	Endoglucanase 12
VIT_01s0010g00020	1.26977	6.56817e-08	3.62638e-06	up	Probable GMP synthase [glutamine-hydrolyzing]
VIT_01s0010g00940	-1.41172	2.04044e-08	1.30561e-06	down	.
VIT_01s0010g01570	1.83561	2.16334e-05	0.000549336	up	Pentatricopeptide repeat-containing protein At5g66520
VIT_01s0010g01830	1.08984	0.000107673	0.00201225	up	TPR and ankyrin repeat-containing protein 1
VIT_01s0010g01900	-1.30092	0.00602421	0.0457954	down	Pentatricopeptide repeat-containing protein At5g13770, chloroplastic
VIT_01s0010g02040	3.16141	7.31939e-07	2.94054e-05	up	Trihelix transcription factor ASR3
VIT_01s0010g02460	1.21898	4.86996e-10	4.48129e-08	up	Glyceraldehyde-3-phosphate dehydrogenase 2, cytosolic
VIT_01s0010g03460	5.9928	5.90952e-05	0.00124532	up	Flavonoid 3',5'-methyltransferase
VIT_01s0010g03470	4.76992	0.000135551	0.00243212	up	Flavonoid 3',5'-methyltransferase
VIT_01s0010g03490	3.26312	4.84517e-08	2.82925e-06	up	Flavonoid 3',5'-methyltransferase
VIT_01s0010g03510	3.63775	7.80645e-07	3.11677e-05	up	Flavonoid 3',5'-methyltransferase
VIT_01s0010g03620	-1.66732	8.60514e-25	6.15873e-22	down	Chlorophyll a-b binding protein, chloroplastic
VIT_01s0011g00120	-1.03145	3.19951e-05	0.000757688	down	Protein BIG GRAIN 1-like E
VIT_01s0011g00190	-2.03324	4.23471e-05	0.000959337	down	Cytochrome P450 85A1
VIT_01s0011g00590	-1.2851	5.6051e-05	0.00119948	down	Triose phosphate/phosphate translocator, chloroplastic
VIT_01s0011g00830	-1.27504	5.81362e-10	5.17707e-08	down	Nodulin-related protein 1
VIT_01s0011g00930	-1.28213	0.00223458	0.0219567	down	Peptidyl-prolyl cis-trans isomerase FKBP13, chloroplastic
VIT_01s0011g01160	1.79981	2.81694e-12	3.83342e-10	up	Haloacid dehalogenase-like hydrolase domain-containing protein 3
VIT_01s0011g01970	1.27124	3.43659e-05	0.00080789	up	Pentatricopeptide repeat-containing protein At2g35130
VIT_01s0011g02470	-1.29842	1.18e-05	0.00033191	down	Probable calcium-binding protein CML16
VIT_01s0011g02710	-2.11298	0.000201381	0.00335184	down	.
VIT_01s0011g02720	-2.17714	0.00020918	0.00346374	down	.
VIT_01s0011g02930	3.24286	8.78509e-06	0.000258785	up	Aspartyl protease family protein 2
VIT_01s0011g03230	2.8689	1.14862e-05	0.000324626	up	Transcription factor TGAL1
VIT_01s0011g03670	2.66975	7.4961e-17	2.178e-14	up	Endonuclease 2
VIT_01s0011g03780	1.94191	0.00128685	0.014466	up	Zinc finger protein 6
VIT_01s0011g04030	-3.97907	6.11419e-10	5.39501e-08	down	Reticulon-like protein B9
VIT_01s0011g04220	2.81201	8.56574e-06	0.000253872	up	Myb family transcription factor PHL13
VIT_01s0011g04290	-1.14764	8.68189e-07	3.38927e-05	down	Rust resistance kinase Lr10
VIT_01s0011g04300	-1.58938	1.22318e-06	4.56308e-05	down	.
VIT_01s0011g04700	-1.70052	0.00346365	0.0304927	down	Heavy metal-associated isoprenylated plant protein 21
VIT_01s0011g04720	-1.34971	1.72118e-06	6.17071e-05	down	Multicopper oxidase LPR1
VIT_01s0011g04740	-1.81199	0.000295954	0.0045389	down	Multicopper oxidase LPR1
VIT_01s0011g04820	-1.99506	8.74165e-15	1.74148e-12	down	DnaJ homolog subfamily B member 8
VIT_01s0011g04990	-1.41182	2.67657e-05	0.000654709	down	10 kDa chaperonin, mitochondrial
VIT_01s0011g05200	-2.09019	0.00513163	0.0405577	down	Phosphoethanolamine N-methyltransferase
VIT_01s0011g05290	-1.2633	0.000344341	0.00513034	down	NAD(P)H-quinone oxidoreductase subunit L, chloroplastic
VIT_01s0011g05440	-1.87265	9.9685e-05	0.00189225	down	Protein PLANT CADMIUM RESISTANCE 2
VIT_01s0011g05810	1.29671	5.82196e-11	6.54091e-09	up	Adagio protein 3
VIT_01s0011g06290	1.43663	2.02414e-15	4.54225e-13	up	Purple acid phosphatase 3
VIT_01s0011g06580	1.37721	0.00164415	0.0176215	up	Protein XRI1
VIT_01s0026g00190	-1.11852	0.00167355	0.0177886	down	U-box domain-containing protein 19
VIT_01s0026g00570	-1.23048	0.00670615	0.0495563	down	MLP-like protein 423
VIT_01s0026g00580	-1.7696	0.000815316	0.0101975	down	Serine/threonine-protein kinase PBS1
VIT_01s0026g00710	2.60959	9.06452e-12	1.13008e-09	up	Cyclin-D1-1
VIT_01s0026g00850	1.03795	0.00130592	0.0146548	up	Zinc finger protein 5
VIT_01s0026g00880	-1.33178	0.000271386	0.00424293	down	Uncharacterized WD repeat-containing protein alr3466
VIT_01s0026g00900	-1.71339	6.14418e-15	1.24979e-12	down	Metalloendoproteinase 2-MMP
VIT_01s0026g00910	-1.1332	0.000255912	0.00407015	down	.
VIT_01s0026g00940	1.01591	2.1111e-06	7.41725e-05	up	Two-component response regulator ARR3
VIT_01s0026g01490	-1.89863	5.22598e-05	0.00113596	down	Protein NRT1/ PTR FAMILY 2.13
VIT_01s0026g02480	-1.00751	2.57974e-06	8.83881e-05	down	Calvin cycle protein CP12-2, chloroplastic
VIT_01s0026g02600	-1.50042	2.03205e-08	1.30456e-06	down	Transcription factor MYB44
VIT_01s0127g00670	1.93052	0.00068585	0.00890081	up	Proline-rich receptor-like protein kinase PERK13
VIT_01s0137g00210	-1.57524	5.62093e-19	2.04941e-16	down	Photosystem II core complex proteins psbY, chloroplastic
VIT_01s0137g00240	-1.78001	0.00029226	0.00449652	down	Probable pectate lyase 5
VIT_01s0137g00430	1.07296	6.24229e-12	7.93592e-10	up	.
VIT_01s0137g00510	-1.14156	3.3075e-08	2.02902e-06	down	Cytochrome P450 71B35
VIT_01s0137g00740	1.17969	5.74887e-12	7.35703e-10	up	.
VIT_01s0137g00790	-2.43173	0.000876489	0.0107812	down	.
VIT_01s0146g00150	-1.80251	0.00158089	0.0170761	down	BAG family molecular chaperone regulator 5, mitochondrial
VIT_01s0150g00320	-1.00764	5.09666e-06	0.000161191	down	Nudix hydrolase 13, mitochondrial
VIT_01s0150g00380	2.37893	6.89818e-14	1.25755e-11	up	.
VIT_01s0244g00170	-1.19003	0.00109432	0.0127775	down	Light-regulated protein
VIT_02s0012g00490	7.20242	2.41815e-07	1.12598e-05	up	Cytochrome c oxidase subunit 6b-2
VIT_02s0012g00990	-1.62581	0.00213538	0.0213283	down	Protein LOL1
VIT_02s0012g02220	1.08435	9.70644e-10	8.41109e-08	up	Probable xyloglucan endotransglucosylase/hydrolase protein 30
VIT_02s0012g02540	-1.52617	0.000967371	0.0116109	down	Pentatricopeptide repeat-containing protein At1g31920
VIT_02s0012g02810	3.3925	1.85061e-05	0.000483259	up	Geraniol 8-hydroxylase
VIT_02s0025g00020	1.39434	0.00320839	0.0287431	up	.
VIT_02s0025g00180	-1.83113	0.00226908	0.0222239	down	Phosphoglycerate mutase-like protein AT74
VIT_02s0025g00230	-1.08533	5.09161e-05	0.00110925	down	.
VIT_02s0025g00280	-2.39229	2.76304e-19	1.08965e-16	down	Heat shock protein 83
VIT_02s0025g00330	-1.02105	0.00117817	0.0135277	down	.
VIT_02s0025g00500	1.58983	6.91615e-07	2.81364e-05	up	Protein LURP-one-related 17
VIT_02s0025g00780	1.04725	0.00014316	0.00254268	up	Cation/H(+) antiporter 18
VIT_02s0025g01090	-3.84818	0.00593954	0.0453301	down	.
VIT_02s0025g01260	-1.61403	3.43741e-06	0.00011374	down	Anthocyanidin reductase ((2S)-flavan-3-ol-forming)
VIT_02s0025g01380	-1.29723	2.04452e-15	4.54225e-13	down	Endoglucanase 6
VIT_02s0025g01560	1.16386	3.87165e-08	2.33799e-06	up	UDP-glucose 4-epimerase GEPI48
VIT_02s0025g01710	-1.57304	4.88544e-05	0.00107524	down	Uncharacterized protein At5g39865
VIT_02s0025g01850	-4.05024	0.00319768	0.0287138	down	Cellulose synthase-like protein G3
VIT_02s0025g01860	4.59192	0.00673589	0.0497157	up	Cellulose synthase-like protein G3
VIT_02s0025g02030	1.18596	0.00630155	0.0472289	up	.
VIT_02s0025g02500	-1.69347	1.06412e-13	1.85253e-11	down	Metal-nicotianamine transporter YSL1
VIT_02s0025g02590	-1.16868	0.000236869	0.00380804	down	Homeobox-leucine zipper protein ATHB-7
VIT_02s0025g02640	-1.49422	7.6922e-12	9.71529e-10	down	Beta-carotene isomerase D27, chloroplastic
VIT_02s0025g03260	-1.70919	1.95148e-10	1.88552e-08	down	Probable aquaporin NIP5-1
VIT_02s0025g03310	1.42941	2.23135e-10	2.12407e-08	up	Putative transporter arsB
VIT_02s0025g03590	-1.95334	6.3735e-06	0.000195958	down	Probable glutathione peroxidase 8
VIT_02s0025g04060	-1.31788	9.87025e-06	0.000284676	down	Plant UBX domain-containing protein 8
VIT_02s0025g04170	-1.09714	6.74423e-09	4.91794e-07	down	Heat stress transcription factor B-2b
VIT_02s0025g04330	1.5622	9.44601e-11	9.8236e-09	up	Thaumatin-like protein 1
VIT_02s0025g04460	-2.89412	0.00434064	0.035693	down	Dehydration-responsive element-binding protein 1E
VIT_02s0025g04670	-1.30994	0.000623947	0.00828101	down	Protein STAY-GREEN 1, chloroplastic
VIT_02s0025g04710	-1.21334	2.86106e-16	7.37161e-14	down	PGR5-like protein 1A, chloroplastic
VIT_02s0025g04730	-1.43263	4.34738e-16	1.10538e-13	down	Glyoxylate/hydroxypyruvate reductase HPR3
VIT_02s0033g00300	2.13314	8.18587e-17	2.32623e-14	up	Myb family transcription factor PHL11
VIT_02s0033g00390	1.90311	6.15322e-06	0.000190248	up	Transcription factor MYB113
VIT_02s0033g00410	1.21612	0.00211811	0.0212074	up	Transcription factor MYB113
VIT_02s0033g00450	1.72163	0.000431227	0.00614078	up	Transcription factor MYB113
VIT_02s0033g01020	-3.39879	0.00142666	0.0157987	down	Methanol O-anthraniloyltransferase
VIT_02s0033g01370	1.00995	0.000424102	0.00607834	up	Urea-proton symporter DUR3
VIT_02s0033g01400	1.1239	5.59896e-07	2.33681e-05	up	Ubiquinol oxidase 1b, mitochondrial
VIT_02s0087g00720	-2.86513	0.00010963	0.00203702	down	Receptor-like serine/threonine-protein kinase NCRK
VIT_02s0087g00840	-1.69933	1.22778e-07	6.26008e-06	down	ABC transporter G family member 14
VIT_02s0109g00310	-1.73961	0.00374833	0.0321438	down	Geraniol 8-hydroxylase
VIT_02s0154g00110	1.37632	6.79124e-05	0.00139314	up	Probable trehalose-phosphate phosphatase G
VIT_02s0154g00280	2.00118	0.000247299	0.00394942	up	14 kDa proline-rich protein DC2.15
VIT_02s0154g00310	-2.63805	2.5895e-05	0.000635826	down	36.4 kDa proline-rich protein
VIT_02s0154g00320	-2.37633	6.34811e-09	4.68209e-07	down	14 kDa proline-rich protein DC2.15
VIT_02s0154g00480	-3.60199	2.045e-15	4.54225e-13	down	Small heat shock protein, chloroplastic
VIT_02s0154g00490	-2.7253	4.61754e-05	0.00102917	down	Heat shock 22 kDa protein, mitochondrial
VIT_02s0236g00100	-1.79609	2.80239e-05	0.000680319	down	.
VIT_03s0017g00870	4.09791	9.12395e-50	4.40778e-46	up	Acetyl-CoA-benzylalcohol acetyltransferase
VIT_03s0017g01290	2.03622	1.21903e-08	8.42922e-07	up	ABC transporter G family member 11
VIT_03s0017g01330	-1.00085	0.000762939	0.00966123	down	2-carboxy-1,4-naphthoquinone phytyltransferase, chloroplastic
VIT_03s0038g00670	-1.02972	1.14906e-05	0.000324626	down	Fructose-bisphosphate aldolase 1, chloroplastic
VIT_03s0038g01510	-1.28864	2.70019e-06	9.20255e-05	down	.
VIT_03s0038g02140	1.61776	0.00171436	0.0181029	up	Auxin transporter-like protein 5
VIT_03s0038g02190	2.054	2.28909e-14	4.42344e-12	up	Protein NUCLEAR FUSION DEFECTIVE 4
VIT_03s0038g02610	1.01149	0.000316742	0.00477808	up	FAD-dependent urate hydroxylase
VIT_03s0038g03410	-3.06163	0.00618075	0.0466368	down	NAC domain-containing protein 35
VIT_03s0038g03430	1.01833	2.58792e-06	8.85114e-05	up	Expansin-like A2
VIT_03s0038g03560	-1.39445	2.5844e-05	0.000635826	down	Signal recognition particle 43 kDa protein, chloroplastic
VIT_03s0038g03860	1.11832	8.78999e-08	4.69221e-06	up	Protein EXORDIUM-like 5
VIT_03s0038g03920	1.96258	4.02341e-25	3.23951e-22	up	Glutamate receptor 3.2
VIT_03s0038g04000	-5.57243	0.000389821	0.00571107	down	Cysteine protease XCP1
VIT_03s0038g04210	-1.55099	4.24991e-06	0.000137794	down	Phototropin-2
VIT_03s0038g04730	-2.52665	2.42162e-05	0.000603912	down	Aureusidin synthase
VIT_03s0063g00180	-1.981	1.77538e-06	6.31813e-05	down	U-box domain-containing protein 25
VIT_03s0063g00200	2.1032	0.000141704	0.0025261	up	PI-PLC X domain-containing protein At5g67130
VIT_03s0063g00400	1.15933	4.6952e-07	2.01622e-05	up	Alpha-amylase
VIT_03s0063g00450	3.28803	3.29676e-05	0.000778808	up	Alpha-amylase
VIT_03s0063g00640	1.29805	0.000334769	0.0050109	up	B3 domain-containing protein Os01g0234100
VIT_03s0063g00790	-1.05488	0.000782578	0.00985181	down	2-hydroxyisoflavanone dehydratase
VIT_03s0063g01290	2.35691	0.00113913	0.0131741	up	Protein DMR6-LIKE OXYGENASE 2
VIT_03s0063g01400	1.44265	0.00214184	0.0213772	up	Cell division cycle-associated 7-like protein
VIT_03s0063g01790	1.55634	0.00410604	0.0341915	up	F-box/WD repeat-containing protein sel-10
VIT_03s0063g01930	-4.304	0.000159501	0.00277425	down	.
VIT_03s0063g01970	-1.32944	0.00123591	0.0140157	down	Non-symbiotic hemoglobin 1
VIT_03s0088g00290	-2.3928	1.78734e-19	7.67525e-17	down	.
VIT_03s0088g00320	-2.46249	4.38471e-08	2.60708e-06	down	Probable zinc metallopeptidase EGY3, chloroplastic
VIT_03s0088g01140	2.54339	1.0053e-07	5.23623e-06	up	Squalene monooxygenase
VIT_03s0088g01190	-1.07909	3.83768e-05	0.000885228	down	Malate dehydrogenase, glyoxysomal
VIT_03s0088g01200	-1.15106	1.66425e-09	1.36271e-07	down	.
VIT_03s0088g01220	-1.04828	1.48009e-07	7.25919e-06	down	.
VIT_03s0091g00230	-1.72789	2.14508e-06	7.52297e-05	down	.
VIT_03s0091g01240	1.06734	0.000560188	0.00762866	up	Serine carboxypeptidase-like 18
VIT_03s0110g00090	5.62342	0.000430002	0.00612784	up	Probable protein phosphatase 2C 21
VIT_03s0180g00250	-2.16666	0.000216003	0.00354884	down	Probable cinnamyl alcohol dehydrogenase 1
VIT_04s0008g00440	-4.58494	0.00404351	0.0338401	down	Receptor-like protein kinase HSL1
VIT_04s0008g01110	-3.13337	2.24769e-27	2.0683e-24	down	Heat shock factor protein HSF30
VIT_04s0008g01280	-1.53038	2.21043e-05	0.000559822	down	.
VIT_04s0008g01290	-2.23457	6.22349e-05	0.00129873	down	Putative GATA transcription factor 22
VIT_04s0008g01510	-1.37161	0.00520591	0.040978	down	17.2 kDa class II heat shock protein
VIT_04s0008g01530	-1.76912	9.88141e-07	3.78116e-05	down	17.9 kDa class II heat shock protein
VIT_04s0008g01590	-2.02599	0.000713037	0.00917358	down	17.9 kDa class II heat shock protein
VIT_04s0008g01730	-2.08393	2.10776e-13	3.48122e-11	down	.
VIT_04s0008g01740	-2.00572	8.3727e-09	5.99237e-07	down	Thermospermine synthase ACAULIS5
VIT_04s0008g01900	-1.10166	0.0050246	0.0398913	down	.
VIT_04s0008g01970	-1.35085	0.00195234	0.0200037	down	LRR receptor-like serine/threonine-protein kinase ERECTA
VIT_04s0008g02510	-1.88026	0.000820949	0.0102405	down	Rust resistance kinase Lr10
VIT_04s0008g02670	-1.3076	6.14154e-09	4.5471e-07	down	Cryptochrome DASH, chloroplastic/mitochondrial
VIT_04s0008g03190	-1.32292	0.000558571	0.00761737	down	F-box only protein 13
VIT_04s0008g03950	-1.45836	0.000877542	0.0107873	down	BURP domain protein RD22
VIT_04s0008g04000	-1.85456	0.00245184	0.0235017	down	BURP domain protein RD22
VIT_04s0008g04060	-1.31354	0.000151222	0.00265173	down	BURP domain-containing protein 3
VIT_04s0008g04830	1.90051	0.00401207	0.0336352	up	Pleiotropic drug resistance protein 1
VIT_04s0008g04990	1.0221	0.0056306	0.0436095	up	Potassium channel AKT1
VIT_04s0008g05340	-1.24827	0.00631058	0.0472474	down	.
VIT_04s0008g05510	-2.80039	0.00139689	0.0155135	down	.
VIT_04s0008g05770	1.26854	1.22137e-08	8.42922e-07	up	CBL-interacting serine/threonine-protein kinase 25
VIT_04s0008g06150	-2.61285	0.000160882	0.00278823	down	.
VIT_04s0008g06380	1.00127	7.93885e-05	0.00157344	up	Protein TPR1
VIT_04s0008g06390	1.13736	6.18398e-06	0.000190893	up	Topless-related protein 1
VIT_04s0008g06400	1.05449	6.43593e-05	0.00133585	up	Protein TOPLESS
VIT_04s0008g07370	-2.14396	0.000452597	0.00636534	down	Protein GLUTAMINE DUMPER 2
VIT_04s0023g00580	-3.41076	0.00245593	0.0235176	down	Auxin-induced protein 15A
VIT_04s0023g00720	-1.06628	0.000215704	0.00354746	down	.
VIT_04s0023g01100	-3.29515	0.000114543	0.00211407	down	Probable calcium-binding protein CML41
VIT_04s0023g01150	-1.23612	9.70421e-11	1.0028e-08	down	Calcium uniporter protein 2, mitochondrial
VIT_04s0023g01480	1.35105	0.0028324	0.0261756	up	Indole-3-pyruvate monooxygenase YUCCA6
VIT_04s0023g01910	-3.29909	0.00294897	0.0269692	down	Protein RADIALIS-like 3
VIT_04s0023g01930	1.10606	0.00271387	0.0253103	up	Transcription factor HBI1
VIT_04s0023g02290	-1.65283	1.7064e-12	2.47928e-10	down	Salicylate carboxymethyltransferase
VIT_04s0023g02610	1.25847	0.00254094	0.0241639	up	Bifunctional epoxide hydrolase 2
VIT_04s0023g02650	-1.43015	0.000137392	0.00246286	down	3-epi-6-deoxocathasterone 23-monooxygenase
VIT_04s0023g03810	-1.34306	0.000115717	0.00213167	down	Salicylate carboxymethyltransferase
VIT_04s0043g00310	-1.54823	2.07913e-10	1.98896e-08	down	Protein OPI10 homolog
VIT_04s0044g00040	1.24435	0.000380876	0.005597	up	Dirigent protein 19
VIT_04s0044g00360	-1.27782	0.00032947	0.00494691	down	WAT1-related protein At1g68170
VIT_04s0044g00750	-2.12893	0.00299606	0.0272965	down	G-type lectin S-receptor-like serine/threonine-protein kinase LECRK3
VIT_04s0044g00920	1.01981	0.00358622	0.0312163	up	.
VIT_04s0044g01230	1.52752	1.00985e-07	5.24582e-06	up	.
VIT_04s0044g01300	-1.5614	1.89924e-09	1.52924e-07	down	5' exonuclease Apollo
VIT_04s0044g01410	-2.01134	4.78312e-12	6.33075e-10	down	Photosystem I reaction center subunit N, chloroplastic
VIT_04s0044g01430	-1.19833	4.391e-06	0.000141892	down	.
VIT_04s0044g01740	-1.38059	0.000428471	0.00611053	down	3-hydroxy-3-methylglutaryl-coenzyme A reductase 1
VIT_04s0044g01860	-1.43107	3.07126e-07	1.37701e-05	down	Protein PIN-LIKES 3
VIT_04s0044g01970	1.20303	0.00366748	0.0316386	up	Subtilisin-like protease SBT5.3
VIT_04s0069g01010	3.04265	1.99792e-19	8.393e-17	up	NDR1/HIN1-Like protein 3
VIT_04s0079g00260	-1.29064	8.27877e-09	5.94717e-07	down	.
VIT_04s0079g00690	8.80336	2.08902e-28	2.24268e-25	up	Glutathione S-transferase F12
VIT_05s0020g00420	-3.3437	0.00617354	0.0466006	down	Polygalacturonase At1g48100
VIT_05s0020g00480	-1.35899	5.36404e-05	0.00116093	down	Solute carrier family 25 member 44
VIT_05s0020g00620	1.07937	0.00619827	0.0467086	up	Kinesin-like protein KIN-12C
VIT_05s0020g01080	1.34101	2.44905e-07	1.1349e-05	up	.
VIT_05s0020g01310	-2.60081	4.9616e-07	2.11185e-05	down	Protein SRG1
VIT_05s0020g01420	-3.58345	0.000224529	0.00364912	down	Flowering-promoting factor 1-like protein 3
VIT_05s0020g01820	1.18105	0.000211532	0.00348604	up	CASP-like protein 1E2
VIT_05s0020g01970	-1.03331	0.00334309	0.0295932	down	Vesicle-associated protein 1-2
VIT_05s0020g02170	1.63974	0.00568605	0.0440037	up	Sugar transporter ERD6-like 16
VIT_05s0020g02500	1.37349	3.06873e-06	0.000102596	up	.
VIT_05s0020g02880	-2.27757	0.00244032	0.0234377	down	Glucose-1-phosphate adenylyltransferase large subunit 1, chloroplastic
VIT_05s0020g03180	-1.2484	3.4999e-11	4.12391e-09	down	Photosystem I reaction center subunit II, chloroplastic
VIT_05s0020g03350	-3.14395	0.00144629	0.0159522	down	Random slug protein 5
VIT_05s0020g03490	-1.16018	2.05943e-05	0.000525879	down	Ferredoxin-1
VIT_05s0020g04110	-1.05763	1.99022e-09	1.59581e-07	down	Early light-induced protein 1, chloroplastic
VIT_05s0020g04220	-1.99908	0.000224372	0.00364912	down	Putative calcium-transporting ATPase 13, plasma membrane-type
VIT_05s0020g04380	1.53364	9.02171e-08	4.76327e-06	up	Putative calcium-transporting ATPase 13, plasma membrane-type
VIT_05s0020g04490	-1.42059	2.83204e-05	0.000685795	down	.
VIT_05s0020g04500	-1.25594	0.00182843	0.0190229	down	.
VIT_05s0020g04510	-1.10718	1.28796e-06	4.78627e-05	down	GDP-mannose 3,5-epimerase 2
VIT_05s0020g04600	-1.03689	1.55462e-07	7.5481e-06	down	Photosynthetic NDH subunit of subcomplex B 5, chloroplastic
VIT_05s0029g00880	1.01495	0.00155156	0.0168251	up	TMV resistance protein N
VIT_05s0049g00140	-1.30905	1.07123e-05	0.000306674	down	Uncharacterized protein At4g14450, chloroplastic
VIT_05s0049g00300	-1.53431	8.74242e-06	0.000258285	down	1-aminocyclopropane-1-carboxylate oxidase homolog 1
VIT_05s0049g00400	-1.23178	1.43176e-07	7.04955e-06	down	1-aminocyclopropane-1-carboxylate oxidase homolog 1
VIT_05s0049g00740	-2.80923	6.82187e-05	0.00139794	down	.
VIT_05s0049g00790	-5.62277	1.6266e-06	5.85333e-05	down	.
VIT_05s0049g00810	-3.374	0.0046557	0.0377377	down	.
VIT_05s0049g00990	-2.67272	0.00497574	0.039601	down	Metallothionein-like protein type 2
VIT_05s0049g01200	3.38935	0.00196813	0.0200968	up	G-type lectin S-receptor-like serine/threonine-protein kinase At5g24080
VIT_05s0049g01320	-1.06574	0.00147232	0.016193	down	dCTP pyrophosphatase 1
VIT_05s0049g01400	-1.00681	0.0018539	0.0191987	down	Long-chain-alcohol oxidase FAO1
VIT_05s0049g01410	1.24564	1.27089e-08	8.73974e-07	up	Phosphate transporter PHO1
VIT_05s0049g01650	-1.41877	0.000920391	0.0112071	down	Tuberculostearic acid methyltransferase UfaA1
VIT_05s0049g01760	-1.34969	2.15823e-18	7.44743e-16	down	Protein PROTON GRADIENT REGULATION 5, chloroplastic
VIT_05s0049g01960	1.22502	0.00287602	0.0264809	up	.
VIT_05s0049g02080	-4.09737	0.00206122	0.0208321	down	.
VIT_05s0051g00170	1.0052	0.00652477	0.0485501	up	TMV resistance protein N
VIT_05s0051g00230	1.21474	0.00647687	0.0482867	up	TMV resistance protein N
VIT_05s0062g00480	2.29599	0.00347394	0.0305484	up	Xyloglucan endotransglucosylase/hydrolase 2
VIT_05s0062g00520	-2.10933	0.00208144	0.0209816	down	UDP-glycosyltransferase 75D1
VIT_05s0062g00610	2.75439	1.27503e-06	4.74733e-05	up	Xyloglucan endotransglucosylase/hydrolase 2
VIT_05s0062g00740	-1.57805	1.53841e-08	1.02159e-06	down	Crocetin glucosyltransferase, chloroplastic
VIT_05s0062g01280	-2.00778	1.20583e-06	4.50707e-05	down	UDP-glycosyltransferase 92A1
VIT_05s0062g01360	-1.25058	1.3153e-05	0.000362064	down	Uncharacterized protein At1g05835
VIT_05s0077g01150	1.64598	1.76542e-06	6.29427e-05	up	Glucan endo-1,3-beta-glucosidase, basic vacuolar isoform
VIT_05s0077g01280	-3.50205	3.25318e-28	3.14322e-25	down	Beta-D-xylosidase 1
VIT_05s0077g01480	1.00156	2.63452e-19	1.06061e-16	up	Two-component response regulator ARR1
VIT_05s0077g01650	3.28875	0.000297241	0.00455502	up	Major allergen Pru ar 1
VIT_05s0077g02150	-1.47101	0.000108584	0.00202471	down	Methylecgonone reductase
VIT_05s0094g01200	1.68678	0.00615488	0.0465142	up	Cytochrome P450 71D6
VIT_05s0094g01260	-1.25824	0.000202703	0.00337093	down	2-alkenal reductase (NADP(+)-dependent)
VIT_05s0094g01590	-1.62873	3.00525e-09	2.34167e-07	down	F-box/kelch-repeat protein SKIP20
VIT_05s0102g00190	-2.6294	0.00244765	0.0234848	down	.
VIT_05s0102g00450	1.19642	3.55069e-07	1.56652e-05	up	Calmodulin-like protein 5
VIT_05s0102g00600	-3.56768	1.515e-18	5.3229e-16	down	.
VIT_05s0102g00620	-4.2781	1.3316e-12	1.97937e-10	down	.
VIT_05s0124g00500	-5.62451	0.00237936	0.0230239	down	Probable serine/threonine-protein kinase At1g09600
VIT_05s0136g00260	1.06291	2.99837e-05	0.000719758	up	Chalcone synthase 2
VIT_06s0004g00240	-1.10617	2.39601e-17	7.71675e-15	down	RuBisCO large subunit-binding protein subunit beta, chloroplastic
VIT_06s0004g00610	-1.53546	3.13829e-35	7.58053e-32	down	Protochlorophyllide-dependent translocon component 52, chloroplastic
VIT_06s0004g00910	1.26679	0.00103168	0.0122008	up	Protein YLS3
VIT_06s0004g00980	-1.36494	7.14844e-07	2.87784e-05	down	Dirigent protein 19
VIT_06s0004g00990	-1.15355	5.29381e-07	2.22386e-05	down	Dirigent protein 7
VIT_06s0004g01050	1.20787	4.08642e-06	0.000133164	up	.
VIT_06s0004g01390	-1.3637	5.14513e-07	2.17084e-05	down	G-type lectin S-receptor-like serine/threonine-protein kinase LECRK3
VIT_06s0004g01480	2.226	0.00188847	0.019494	up	Linoleate 13S-lipoxygenase 2-1, chloroplastic
VIT_06s0004g03090	1.31198	3.15377e-05	0.000750623	up	Syntaxin-71
VIT_06s0004g03830	3.10659	0.000883343	0.0108441	up	Chitinase 2
VIT_06s0004g04080	-1.04336	0.00269427	0.0251639	down	Monofunctional riboflavin biosynthesis protein RIBA 3, chloroplastic
VIT_06s0004g04110	-1.45198	8.44814e-11	8.96988e-09	down	.
VIT_06s0004g04130	-1.15411	1.46015e-05	0.000397969	down	Very-long-chain (3R)-3-hydroxyacyl-CoA dehydratase 2
VIT_06s0004g04150	1.13266	0.00678884	0.0499953	up	Protein UPSTREAM OF FLC
VIT_06s0004g04210	-3.78228	0.000118878	0.00217744	down	.
VIT_06s0004g04470	-1.90033	9.08769e-23	5.85368e-20	down	Heat shock cognate 70 kDa protein 2
VIT_06s0004g04590	2.33321	1.38293e-06	5.05174e-05	up	Clathrin interactor 1
VIT_06s0004g04860	-1.97884	6.93858e-07	2.81683e-05	down	Expansin-A4
VIT_06s0004g05180	-1.40152	7.87847e-11	8.52883e-09	down	Ribulose bisphosphate carboxylase/oxygenase activase 1, chloroplastic
VIT_06s0004g05330	-1.60676	4.86457e-07	2.07971e-05	down	Tropinone reductase homolog At2g29260, chloroplastic
VIT_06s0004g05570	1.01759	0.00103823	0.0122333	up	Subtilisin-like protease SBT4.3
VIT_06s0004g05650	-1.17886	1.50743e-07	7.35594e-06	down	.
VIT_06s0004g05660	1.37992	0.00640891	0.0478354	up	Putative glycosyltransferase EpsF
VIT_06s0004g05680	-1.31177	2.27331e-06	7.90099e-05	down	Glutathione S-transferase U7
VIT_06s0004g06170	-1.45739	1.14631e-08	8.02586e-07	down	.
VIT_06s0004g06290	1.16627	2.23677e-05	0.000564274	up	.
VIT_06s0004g06820	1.38524	0.00415486	0.0345179	up	Protein PMR5
VIT_06s0004g06910	-1.74377	9.05515e-06	0.000265526	down	Protein CHUP1, chloroplastic
VIT_06s0004g07680	-1.3958	0.00261596	0.0246589	down	Protein NUCLEAR FUSION DEFECTIVE 4
VIT_06s0004g07770	-1.59367	5.19317e-06	0.000163975	down	Peroxidase 4
VIT_06s0004g07880	-2.96492	0.00657162	0.0488799	down	EPIDERMAL PATTERNING FACTOR-like protein 6
VIT_06s0004g08190	-1.5337	4.05155e-05	0.000924922	down	Pathogenesis-related genes transcriptional activator PTI6
VIT_06s0009g01110	-1.52103	1.47986e-08	1.0034e-06	down	Cation/calcium exchanger 1
VIT_06s0009g01140	1.41682	0.00419295	0.0347745	up	Vesicular inhibitory amino acid transporter
VIT_06s0009g02450	-1.08858	0.00130742	0.0146631	down	UDP-glycosyltransferase 87A2
VIT_06s0009g02810	5.17052	2.61115e-12	3.62038e-10	up	Flavonoid 3',5'-hydroxylase 2
VIT_06s0009g02830	5.23169	3.16027e-33	6.1069e-30	up	Flavonoid 3',5'-hydroxylase
VIT_06s0009g02840	5.05267	7.88088e-16	1.92772e-13	up	Flavonoid 3',5'-hydroxylase 2
VIT_06s0009g02860	3.2004	0.00126024	0.0142415	up	Flavonoid 3',5'-hydroxylase 2
VIT_06s0009g02910	5.74762	0.00027094	0.00424282	up	Flavonoid 3',5'-hydroxylase 2
VIT_06s0009g02920	4.44524	5.55648e-09	4.14569e-07	up	Flavonoid 3',5'-hydroxylase 2
VIT_06s0009g03000	3.51024	2.0983e-22	1.22871e-19	up	Flavonoid 3',5'-hydroxylase
VIT_06s0009g03010	3.12833	1.22462e-28	1.47903e-25	up	Flavonoid 3',5'-hydroxylase 2
VIT_06s0009g03120	3.00105	7.6832e-11	8.38815e-09	up	Phenylalanine N-monooxygenase
VIT_06s0009g03290	1.32017	0.00149981	0.0164392	up	Splicing factor 3B subunit 6-like protein
VIT_06s0009g03350	1.55863	0.00175864	0.0184897	up	Non-specific phospholipase C2
VIT_06s0009g03740	-1.20507	3.15653e-07	1.40546e-05	down	Serine--glyoxylate aminotransferase
VIT_06s0061g00080	-1.00316	4.52957e-05	0.00101073	down	.
VIT_06s0061g00360	5.73916	0.000352754	0.00524759	up	UDP-glycosyltransferase 86A1
VIT_06s0061g00560	1.03365	6.00377e-05	0.00125968	up	Probable glucuronoxylan glucuronosyltransferase IRX7
VIT_06s0061g00760	2.98024	9.66481e-10	8.41109e-08	up	Zinc finger protein ZAT5
VIT_06s0061g01210	1.56763	6.34546e-08	3.54392e-06	up	GABA transporter 1
VIT_06s0061g01230	-1.07617	4.81673e-06	0.000154359	down	Glucomannan 4-beta-mannosyltransferase 2
VIT_06s0061g01480	-1.17422	0.000177799	0.00302181	down	Pleiotropic drug resistance protein 2
VIT_06s0080g00680	-1.63844	2.21263e-07	1.04796e-05	down	.
VIT_06s0080g00760	-1.27261	4.08065e-05	0.0009277	down	.
VIT_06s0080g00920	-2.63783	1.9403e-22	1.1717e-19	down	Photosystem I subunit O
VIT_06s0080g01090	-2.23262	0.00166397	0.0177258	down	Probable CCR4-associated factor 1 homolog 9
VIT_07s0005g00090	-2.55766	8.41527e-11	8.96988e-09	down	Putative indole-3-acetic acid-amido synthetase GH3.9
VIT_07s0005g00730	-1.35101	4.51534e-11	5.19371e-09	down	Probable pectinesterase/pectinesterase inhibitor 40
VIT_07s0005g00740	-1.9159	0.000104978	0.00197526	down	Endoglucanase 17
VIT_07s0005g00890	2.20291	1.71928e-08	1.12621e-06	up	Probable polygalacturonase
VIT_07s0005g01140	-1.23434	0.000306615	0.00466538	down	.
VIT_07s0005g01290	3.89034	3.03026e-19	1.17113e-16	up	.
VIT_07s0005g01430	1.86717	0.00675023	0.0497488	up	DNA replication licensing factor MCM7
VIT_07s0005g01680	1.91995	4.46423e-11	5.16567e-09	up	Stachyose synthase
VIT_07s0005g01830	-1.08536	2.64908e-05	0.000648807	down	.
VIT_07s0005g01950	-2.89824	0.00303565	0.0275922	down	Transcription factor MYB108
VIT_07s0005g01970	-3.50198	1.72578e-13	2.87492e-11	down	Galactinol synthase 1
VIT_07s0005g01980	-2.64752	0.00121642	0.0138598	down	Galactinol synthase 1
VIT_07s0005g02060	-2.45708	0.00410052	0.0341915	down	Probable boron transporter 2
VIT_07s0005g02220	-4.52234	5.60693e-08	3.18672e-06	down	Chlorophyll a-b binding protein 16, chloroplastic
VIT_07s0005g02480	-1.89633	3.2395e-21	1.73889e-18	down	Transcription factor MYB86
VIT_07s0005g02660	1.32313	3.74725e-15	8.13616e-13	up	ABC transporter B family member 21
VIT_07s0005g03680	-1.08025	3.68813e-06	0.000121207	down	ABC transporter I family member 19
VIT_07s0005g04130	-2.05138	2.70309e-20	1.27648e-17	down	Stem 28 kDa glycoprotein
VIT_07s0005g04270	1.54095	0.00492264	0.0393235	up	.
VIT_07s0005g04390	-1.06779	2.39778e-06	8.30369e-05	down	MDIS1-interacting receptor like kinase 1
VIT_07s0005g04400	-1.37022	3.18118e-13	5.16581e-11	down	Photosystem II reaction center PSB28 protein, chloroplastic
VIT_07s0005g04920	-1.32539	4.14448e-09	3.12843e-07	down	Photosystem I reaction center subunit IV, chloroplastic
VIT_07s0031g00040	2.76981	0.000841813	0.0104478	up	UPF0481 protein At3g47200
VIT_07s0031g00380	2.14693	0.000299622	0.00457413	up	Probable E3 ubiquitin-protein ligase HIP1
VIT_07s0031g00660	1.36384	5.29238e-10	4.77897e-08	up	.
VIT_07s0031g01160	1.82608	1.89929e-09	1.52924e-07	up	Heavy metal-associated isoprenylated plant protein 23
VIT_07s0031g01260	2.16194	2.25306e-07	1.06191e-05	up	.
VIT_07s0031g01270	-1.45543	0.00022995	0.00372157	down	E3 ubiquitin-protein ligase RHA2A
VIT_07s0031g01710	-6.95075	7.12989e-06	0.000216632	down	Probable WRKY transcription factor 51
VIT_07s0031g02550	-2.43303	5.94327e-07	2.44549e-05	down	ABC transporter G family member 5
VIT_07s0031g02560	-1.03542	8.99165e-14	1.59408e-11	down	Ultraviolet-B receptor UVR8
VIT_07s0031g02860	1.45358	0.00104168	0.0122665	up	Elongation factor 2
VIT_07s0031g02950	-1.66726	0.00571306	0.044142	down	Ammonium transporter 3 member 1
VIT_07s0031g03030	1.43154	1.23628e-12	1.8664e-10	up	.
VIT_07s0031g03040	1.40234	2.52686e-12	3.56416e-10	up	.
VIT_07s0104g00270	-1.1838	0.00110493	0.0128393	down	Adenylate isopentenyltransferase 3, chloroplastic
VIT_07s0104g00350	2.74108	2.41823e-19	9.94251e-17	up	EID1-like F-box protein 3
VIT_07s0104g00410	-2.03273	1.9033e-10	1.84821e-08	down	Endo-1,3;1,4-beta-D-glucanase
VIT_07s0104g00470	-2.44072	0.00388282	0.0329086	down	Protein FANTASTIC FOUR 2
VIT_07s0104g00790	-1.44387	4.94405e-06	0.000157395	down	.
VIT_07s0104g01250	-1.32131	3.86688e-13	6.07508e-11	down	Probable indole-3-pyruvate monooxygenase YUCCA10
VIT_07s0129g00330	-1.11479	1.97024e-08	1.27334e-06	down	LOB domain-containing protein 39
VIT_07s0129g00870	1.15061	1.91929e-05	0.000498501	up	Probable receptor-like protein kinase At5g24010
VIT_07s0129g00920	1.42442	0.000160467	0.00278354	up	Probable receptor-like protein kinase At5g24010
VIT_07s0129g00930	1.46143	1.93522e-16	5.19392e-14	up	.
VIT_07s0129g01090	-1.71081	1.80037e-05	0.000471413	down	ADP-ribosylation factor 1
VIT_07s0141g00090	-1.47106	2.56652e-05	0.000632596	down	3-ketoacyl-CoA synthase 2
VIT_07s0141g00570	-1.37809	6.90476e-11	7.62444e-09	down	Photosystem II reaction center W protein, chloroplastic
VIT_07s0151g00280	-1.03404	2.97878e-06	0.000100199	down	BI1-like protein
VIT_07s0151g00340	-4.07853	0.00166529	0.01773	down	Sulfate transporter 3.1
VIT_07s0151g01000	-2.95183	0.00360908	0.0313165	down	Photosystem I reaction center subunit II, chloroplastic
VIT_07s0151g01080	1.13572	7.55154e-17	2.178e-14	up	Protein TIME FOR COFFEE
VIT_07s0185g00040	-1.07161	8.29769e-05	0.00162456	down	.
VIT_08s0007g00130	-2.33461	6.4447e-59	4.15125e-55	down	Heat shock cognate 70 kDa protein 2
VIT_08s0007g00230	2.45577	0.000472273	0.00660841	up	.
VIT_08s0007g00330	-1.2233	3.15802e-05	0.000750623	down	Metallothionein-like protein type 2
VIT_08s0007g00410	-1.12016	0.00276484	0.0257112	down	Transcription factor AS1
VIT_08s0007g00710	-2.57676	1.42773e-07	7.04955e-06	down	.
VIT_08s0007g00810	-4.06988	0.000285462	0.00442008	down	L-type lectin-domain containing receptor kinase IV.2
VIT_08s0007g00840	-1.13193	5.61596e-11	6.34636e-09	down	Ribulose bisphosphate carboxylase/oxygenase activase 1, chloroplastic
VIT_08s0007g00920	-2.53008	1.77489e-07	8.53181e-06	down	Tropinone reductase homolog
VIT_08s0007g01040	-1.3058	1.2058e-05	0.000338183	down	Aldo-keto reductase family 4 member C9
VIT_08s0007g01350	-1.62681	7.98208e-07	3.17378e-05	down	.
VIT_08s0007g01530	-1.0281	9.84536e-05	0.00187256	down	.
VIT_08s0007g01570	-1.20247	6.25093e-08	3.51142e-06	down	Fructose-1,6-bisphosphatase, chloroplastic
VIT_08s0007g01930	-4.58958	6.37847e-06	0.000195958	down	BAHD acyltransferase DCR
VIT_08s0007g01940	1.49932	3.72943e-09	2.82618e-07	up	Sulfoquinovosyl transferase SQD2
VIT_08s0007g02190	-1.74554	4.8705e-20	2.18878e-17	down	Chlorophyll a-b binding protein CP29.2, chloroplastic
VIT_08s0007g02220	1.02799	0.00535592	0.0419359	up	Protein root UVB sensitive 5
VIT_08s0007g02240	-2.24149	0.00255649	0.024264	down	Vacuolar cation/proton exchanger 3
VIT_08s0007g02360	3.37336	1.94771e-28	2.21397e-25	up	Protein YLS9
VIT_08s0007g02420	4.75712	3.86462e-06	0.000126576	up	Aspartic proteinase nepenthesin-1
VIT_08s0007g02800	-1.31114	1.42144e-10	1.41587e-08	down	Lysosomal Pro-X carboxypeptidase
VIT_08s0007g03560	2.10602	1.05065e-06	3.98093e-05	up	Solute carrier family 35 member F2
VIT_08s0007g04770	1.37138	0.000550002	0.00751643	up	Zinc finger protein ZAT5
VIT_08s0007g04890	1.12728	0.000511939	0.00710173	up	ACT domain-containing protein ACR10
VIT_08s0007g04950	-3.85644	1.35306e-07	6.7388e-06	down	Probable xyloglucan endotransglucosylase/hydrolase protein 32
VIT_08s0007g05010	-1.04905	0.00431741	0.0355322	down	.
VIT_08s0007g05060	-1.31232	1.77685e-05	0.00046843	down	ABC transporter B family member 1
VIT_08s0007g05180	-3.39086	5.13263e-10	4.66156e-08	down	.
VIT_08s0007g05270	-1.1731	4.66309e-08	2.73889e-06	down	.
VIT_08s0007g05340	1.6358	4.46937e-05	0.00100193	up	Kinesin-like protein KIN-7O
VIT_08s0007g05580	1.56174	0.00629253	0.0471854	up	Putative methyltransferase DDB_G0268948
VIT_08s0007g06000	-1.14082	0.00573023	0.044204	down	Glucan endo-1,3-beta-glucosidase, basic isoform
VIT_08s0007g06270	-1.04368	0.00239719	0.0231501	down	Squamosa promoter-binding-like protein 9
VIT_08s0007g06470	1.20356	0.000675576	0.00880892	up	VQ motif-containing protein 17
VIT_08s0007g06710	-1.4297	6.10595e-21	3.18895e-18	down	Activator of 90 kDa heat shock protein ATPase homolog 1
VIT_08s0007g07400	-1.20475	3.69631e-08	2.24615e-06	down	Glutamate dehydrogenase 1
VIT_08s0007g07600	-1.02575	1.99601e-05	0.000512911	down	Pyruvate kinase, cytosolic isozyme
VIT_08s0007g07640	1.43518	2.30804e-10	2.17563e-08	up	NAC domain-containing protein 100
VIT_08s0007g07890	1.32526	0.000211597	0.00348604	up	Putative pentatricopeptide repeat-containing protein At3g13770, mitochondrial
VIT_08s0007g08020	1.40564	1.7971e-06	6.38366e-05	up	.
VIT_08s0007g08030	-1.30446	9.15862e-05	0.00176804	down	.
VIT_08s0007g08470	-1.13202	0.00196856	0.0200968	down	Cycloartenol-C-24-methyltransferase
VIT_08s0007g08520	-2.36803	8.97641e-08	4.75233e-06	down	.
VIT_08s0007g08540	-1.24323	2.42668e-09	1.91401e-07	down	Magnesium-chelatase subunit ChlH, chloroplastic
VIT_08s0032g00300	-2.27092	0.000223081	0.00363504	down	Annexin A3
VIT_08s0032g00680	1.22321	0.00126804	0.0142961	up	Probable E3 ubiquitin-protein ligase BAH1-like 1
VIT_08s0040g00490	1.35736	1.78369e-05	0.000469593	up	Metacaspase-9
VIT_08s0040g01200	2.44248	3.31523e-18	1.12392e-15	up	3-oxoacyl-[acyl-carrier-protein] reductase FabG
VIT_08s0040g01520	-1.73595	0.000823865	0.0102423	down	Scopoletin glucosyltransferase
VIT_08s0040g01920	1.11952	1.0762e-06	4.06182e-05	up	Serine/threonine-protein kinase-like protein CCR1
VIT_08s0040g01950	1.73433	6.28739e-35	1.34997e-31	up	Probable E3 ubiquitin-protein ligase MARCH10
VIT_08s0040g02250	-1.91722	0.000422606	0.00606718	down	.
VIT_08s0040g02680	1.33931	1.46309e-16	3.98207e-14	up	.
VIT_08s0040g02700	1.65303	2.42807e-14	4.64555e-12	up	Protein SODIUM POTASSIUM ROOT DEFECTIVE 2
VIT_08s0040g02950	-1.50051	0.000411407	0.00594618	down	E3 ubiquitin-protein ligase SGR9, amyloplastic
VIT_08s0040g02960	2.16404	4.37687e-05	0.000986914	up	.
VIT_08s0040g02970	-1.44333	0.00243935	0.0234377	down	Probable protein phosphatase 2C 38
VIT_08s0040g03150	-1.75627	5.8892e-15	1.21067e-12	down	L-ascorbate peroxidase, cytosolic
VIT_08s0040g03230	-1.07653	0.000159177	0.00277111	down	.
VIT_08s0056g01000	-1.26767	5.75352e-09	4.27619e-07	down	Protein DETOXIFICATION 25
VIT_08s0056g01070	-1.01001	1.9547e-07	9.30361e-06	down	Protein DETOXIFICATION 25
VIT_08s0056g01480	-1.12506	0.00427029	0.0352194	down	Cation/calcium exchanger 1
VIT_08s0056g01690	-1.3733	2.08317e-07	9.89069e-06	down	Plastidal glycolate/glycerate translocator 1, chloroplastic
VIT_08s0058g00140	1.62479	9.98435e-07	3.813e-05	up	Ammonium transporter 3 member 3
VIT_08s0058g00210	-5.11193	0.00152592	0.0166499	down	17.3 kDa class I heat shock protein
VIT_08s0058g00280	-1.05079	1.54213e-06	5.58055e-05	down	L-type lectin-domain containing receptor kinase S.4
VIT_08s0058g00440	1.34409	0.00132458	0.0148383	up	Ferritin-3, chloroplastic
VIT_08s0058g00450	-1.68196	2.64166e-12	3.62038e-10	down	Mitoferrin
VIT_08s0058g00470	1.33087	3.11955e-05	0.000746066	up	Abscisic acid receptor PYL4
VIT_08s0058g00640	-1.05979	2.14971e-05	0.000546592	down	Patellin-6
VIT_08s0058g01000	1.68933	3.23776e-19	1.22679e-16	up	Aspartate aminotransferase, mitochondrial
VIT_08s0058g01120	1.48321	0.00103543	0.0122302	up	.
VIT_08s0058g01460	1.60156	5.03717e-05	0.00110111	up	Mannan endo-1,4-beta-mannosidase 6
VIT_08s0217g00090	-1.46768	2.46831e-16	6.53391e-14	down	DnaJ protein ERDJ3A
VIT_08s0217g00100	1.00497	6.59497e-11	7.36655e-09	up	Pyruvate decarboxylase 2
VIT_09s0002g00490	-2.21486	0.000395891	0.00578246	down	GDSL esterase/lipase 5
VIT_09s0002g00540	-1.69077	5.59895e-06	0.000175355	down	GDSL esterase/lipase 1
VIT_09s0002g00550	-1.79628	1.17514e-08	8.19798e-07	down	GDSL esterase/lipase 1
VIT_09s0002g00640	-2.54688	1.37543e-20	6.81508e-18	down	18.6 kDa class III heat shock protein
VIT_09s0002g00690	-1.08113	2.03705e-10	1.9584e-08	down	Chaperone protein DnaJ
VIT_09s0002g01410	-2.24478	0.000977231	0.0116856	down	Transcription factor TT2
VIT_09s0002g02020	-1.91896	0.00267715	0.0250767	down	FBD-associated F-box protein At5g56370
VIT_09s0002g02060	-1.3363	0.000125934	0.00228716	down	Putative F-box protein At3g44060
VIT_09s0002g03640	-1.08374	0.00011066	0.0020522	down	ABC transporter G family member 36
VIT_09s0002g03860	-1.07687	0.00158197	0.0170782	down	Disease resistance protein RPS5
VIT_09s0002g03950	1.11707	0.00013777	0.00246735	up	.
VIT_09s0002g04130	-1.54516	7.67769e-11	8.38815e-09	down	Protein NRT1/ PTR FAMILY 1.2
VIT_09s0002g04320	-1.07721	2.31862e-06	8.04399e-05	down	Photosystem I reaction center subunit VI, chloroplastic
VIT_09s0002g04360	-1.29937	2.23101e-08	1.4043e-06	down	Protein CURVATURE THYLAKOID 1C, chloroplastic
VIT_09s0002g04580	1.86798	1.39928e-40	4.50661e-37	up	.
VIT_09s0002g04780	-1.07089	3.46828e-05	0.000814351	down	Probable sulfate transporter 3.4
VIT_09s0002g04840	4.09136	1.08026e-26	9.48864e-24	up	Thionin-like protein 2
VIT_09s0002g04850	-3.02194	2.46859e-05	0.000613149	down	.
VIT_09s0002g05080	-1.12041	2.12347e-09	1.69562e-07	down	F-box/kelch-repeat protein At1g80440
VIT_09s0002g05590	1.54534	0.00301832	0.0274475	up	Pleiotropic drug resistance protein 1
VIT_09s0002g05990	-1.42448	4.02214e-06	0.00013129	down	(6-4)DNA photolyase
VIT_09s0002g06360	-1.04756	0.000614924	0.0081781	down	Uncharacterized protein At1g15400
VIT_09s0002g06590	4.22351	4.31842e-06	0.000139781	up	Crocetin glucosyltransferase, chloroplastic
VIT_09s0002g06890	5.78812	0.00042669	0.00609413	up	Cucumber peeling cupredoxin
VIT_09s0002g08420	-1.56131	3.88633e-08	2.33955e-06	down	.
VIT_09s0002g08510	-4.38646	2.15139e-08	1.36306e-06	down	Putative expansin-B2
VIT_09s0002g08680	-1.76296	0.00356971	0.0311349	down	.
VIT_09s0002g08960	-2.0176	0.0045913	0.037274	down	DeSI-like protein At4g17486
VIT_09s0018g00480	4.97509	0.000810238	0.0101471	up	Probable disease resistance protein At5g63020
VIT_09s0018g00780	1.20989	1.0422e-10	1.06558e-08	up	LRR receptor-like serine/threonine-protein kinase GSO2
VIT_09s0018g01670	-1.58053	1.03909e-07	5.37943e-06	down	Aspartyl protease family protein At5g10770
VIT_09s0054g00430	-2.46813	0.000653219	0.00859279	down	.
VIT_09s0054g00530	-1.01446	0.000158766	0.00276645	down	B-box zinc finger protein 32
VIT_09s0054g01230	-2.12187	0.00168785	0.0179033	down	Beta-Amyrin Synthase 1
VIT_09s0054g01750	-1.3771	8.6102e-06	0.000254799	down	.
VIT_09s0054g01760	-1.6406	0.00299966	0.0273035	down	.
VIT_09s0070g00240	-1.02035	2.10865e-05	0.000537566	down	Cinnamoyl-CoA reductase 1
VIT_09s0070g00380	-1.02846	3.60296e-09	2.75192e-07	down	.
VIT_10s0003g00260	-1.70216	8.45388e-15	1.7017e-12	down	DnaJ homolog subfamily B member 13
VIT_10s0003g00410	1.16848	0.000178827	0.00302862	up	MLO-like protein 6
VIT_10s0003g00600	-2.1047	5.01163e-06	0.000159023	down	GDSL esterase/lipase At5g45960
VIT_10s0003g01020	2.84998	1.55949e-05	0.000420301	up	.
VIT_10s0003g01650	-1.68152	0.000755627	0.00958749	down	.
VIT_10s0003g01960	-1.0714	9.29801e-06	0.000271003	down	Probable LRR receptor-like serine/threonine-protein kinase At1g07650
VIT_10s0003g02480	-1.01078	0.00450999	0.0367882	down	Probable xyloglucan endotransglucosylase/hydrolase protein 16
VIT_10s0003g02890	-3.1113	6.07725e-66	5.87184e-62	down	Chlorophyll a-b binding protein 40, chloroplastic
VIT_10s0003g02900	-2.74318	1.30316e-31	2.2893e-28	down	Chlorophyll a-b binding protein 40, chloroplastic
VIT_10s0003g03090	-1.27232	1.19594e-12	1.81971e-10	down	Uncharacterized protein At2g34460, chloroplastic
VIT_10s0003g03490	1.45734	3.14711e-07	1.4045e-05	up	Gibberellin 2-beta-dioxygenase
VIT_10s0003g03790	2.03958	3.25288e-07	1.44503e-05	up	Protein TIFY 5A
VIT_10s0003g04350	-1.79283	3.6408e-13	5.76679e-11	down	Photosystem I reaction center subunit psaK, chloroplastic
VIT_10s0003g04560	-1.03101	6.98144e-07	2.82237e-05	down	187-kDa microtubule-associated protein AIR9
VIT_10s0003g05330	-1.31999	0.000121303	0.00221138	down	.
VIT_10s0003g05480	1.52801	0.000109486	0.0020363	up	Patellin-4
VIT_10s0042g00830	2.41525	8.75473e-06	0.000258285	up	Lysine-specific demethylase JMJ25
VIT_10s0042g01150	-1.56282	2.61947e-12	3.62038e-10	down	Protein argonaute 2
VIT_10s0042g01180	-1.59507	4.5653e-11	5.22011e-09	down	Protein argonaute 2
VIT_10s0071g00590	-1.14901	0.0035663	0.031127	down	GEM-like protein 4
VIT_10s0071g00770	3.08526	5.17068e-38	1.4274e-34	up	Protein ASPARTIC PROTEASE IN GUARD CELL 2
VIT_10s0071g01060	1.2608	1.29266e-08	8.85796e-07	up	Pyruvate kinase, cytosolic isozyme
VIT_10s0092g00590	-1.19134	6.51274e-08	3.61644e-06	down	Probable LRR receptor-like serine/threonine-protein kinase At1g56130
VIT_10s0116g00570	1.57567	8.70792e-11	9.19518e-09	up	Nuclear transport factor 2
VIT_10s0116g01200	1.18618	0.000674225	0.00880319	up	WRKY transcription factor 6
VIT_10s0116g01810	-1.07673	3.15683e-05	0.000750623	down	.
VIT_10s0116g01820	-1.35415	1.90627e-11	2.31678e-09	down	.
VIT_11s0016g00290	-2.51208	0.00074869	0.00953703	down	Pectinesterase 3
VIT_11s0016g00300	-1.30605	1.28244e-05	0.000354026	down	Probable pectinesterase/pectinesterase inhibitor 12
VIT_11s0016g00560	-1.50921	1.04114e-07	5.37943e-06	down	Peroxiredoxin Q, chloroplastic
VIT_11s0016g00930	3.84759	0.000540239	0.00742502	up	Protein LURP-one-related 6
VIT_11s0016g01400	-2.1912	6.69917e-21	3.4067e-18	down	.
VIT_11s0016g01850	-1.39895	0.000978264	0.0116908	down	UDP-glycosyltransferase 91C1
VIT_11s0016g02110	2.15086	0.000757726	0.00960781	up	Cytokinin dehydrogenase 3
VIT_11s0016g02380	2.5475	4.71689e-22	2.60426e-19	up	1-aminocyclopropane-1-carboxylate oxidase 1
VIT_11s0016g02430	-1.21864	8.33195e-12	1.0455e-09	down	Proline-rich receptor-like protein kinase PERK1
VIT_11s0016g02760	1.11287	1.73354e-06	6.20351e-05	up	Arabinogalactan peptide 22
VIT_11s0016g02860	-3.01542	0.00228732	0.0223282	down	Nudix hydrolase 8
VIT_11s0016g02920	1.96412	7.26397e-16	1.82297e-13	up	.
VIT_11s0016g03350	-1.31505	0.005425	0.0423225	down	Dehydration-responsive element-binding protein 3
VIT_11s0016g03920	1.4818	0.00197626	0.0201526	up	Polyol transporter 5
VIT_11s0016g03940	1.83751	0.0061211	0.0462952	up	Heat stress transcription factor C-1
VIT_11s0016g04760	-1.56862	1.28282e-10	1.29111e-08	down	.
VIT_11s0016g04920	2.67939	8.03694e-31	1.10933e-27	up	Early nodulin-93
VIT_11s0016g05710	1.18796	0.000309246	0.00469064	up	UDP-sugar transporter UST74c
VIT_11s0037g00070	-1.01381	2.14625e-09	1.70675e-07	down	NADP-dependent glyceraldehyde-3-phosphate dehydrogenase
VIT_11s0037g00570	-2.57155	1.78816e-05	0.000470128	down	Spermidine hydroxycinnamoyl transferase
VIT_11s0037g01230	-1.00465	2.94048e-07	1.32761e-05	down	Transcription factor IBH1
VIT_11s0052g00240	-1.02599	7.50623e-08	4.04699e-06	down	Accelerated cell death 11
VIT_11s0052g00790	-5.00735	0.000759352	0.00962211	down	Serine carboxypeptidase-like 18
VIT_11s0052g01190	1.58924	0.000485023	0.0067672	up	Probable xyloglucan endotransglucosylase/hydrolase protein 23
VIT_11s0052g01570	-1.24848	0.000375553	0.00553139	down	Protein DETOXIFICATION 16
VIT_11s0052g01730	1.88038	2.20795e-05	0.000559822	up	Probable 1-deoxy-D-xylulose-5-phosphate synthase 2, chloroplastic
VIT_11s0065g01100	-1.61123	2.26927e-05	0.000570981	down	Pentatricopeptide repeat-containing protein At5g13770, chloroplastic
VIT_11s0078g00260	-1.21778	5.25164e-14	9.75796e-12	down	.
VIT_11s0103g00010	1.9517	0.00442131	0.0361968	up	Probable cation transporter HKT6
VIT_11s0118g00650	-1.9911	5.44331e-17	1.64354e-14	down	.
VIT_11s0149g00220	-1.85822	0.00572685	0.0441956	down	60S ribosomal protein L39-3
VIT_11s0206g00030	4.56345	0.00239044	0.023108	up	Chitotriosidase-1
VIT_12s0028g00320	-2.47203	5.65824e-47	2.1868e-43	down	Chlorophyll a-b binding protein 40, chloroplastic
VIT_12s0028g00670	-2.37771	0.00286617	0.0264119	down	.
VIT_12s0028g00920	1.63186	0.00438273	0.035932	up	Glutathione S-transferase F9
VIT_12s0028g01080	-1.23556	5.87212e-10	5.20517e-08	down	Oxygen-evolving enhancer protein 2, chloroplastic
VIT_12s0028g01370	1.2583	0.000490779	0.00684258	up	Protein trichome birefringence-like 43
VIT_12s0028g01720	-1.69547	7.92396e-07	3.15717e-05	down	.
VIT_12s0028g01740	-1.71131	3.99274e-20	1.83704e-17	down	Chaperone protein DnaJ
VIT_12s0028g02000	-1.13628	9.2495e-08	4.85699e-06	down	Phospholipase A1-IIdelta
VIT_12s0028g02370	-1.34434	9.06615e-11	9.52143e-09	down	Erythromycin 3''-O-methyltransferase
VIT_12s0028g03100	-1.44132	0.00396829	0.0333841	down	Transcription activator GLK1
VIT_12s0028g03120	-2.81129	1.70008e-11	2.0925e-09	down	Protein E6
VIT_12s0028g03350	-1.61286	0.00458004	0.0372391	down	Squamosa promoter-binding-like protein 4
VIT_12s0028g03360	1.55555	0.00532683	0.0417419	up	Mitotic checkpoint serine/threonine-protein kinase BUB1
VIT_12s0028g03620	2.73614	0.000849494	0.0105228	up	.
VIT_12s0028g03790	-1.15919	8.52043e-07	3.33297e-05	down	.
VIT_12s0034g00060	-1.22864	0.00166266	0.0177216	down	UDP-glucose flavonoid 3-O-glucosyltransferase 6
VIT_12s0034g00130	-2.04478	3.22183e-12	4.35375e-10	down	UDP-glucose flavonoid 3-O-glucosyltransferase 6
VIT_12s0034g01270	1.04747	0.000814741	0.0101969	up	TMV resistance protein N
VIT_12s0034g01890	3.44567	0.00659335	0.0489098	up	Glutelin type-A 2
VIT_12s0034g01950	4.14701	0.00071654	0.00920028	up	Glutelin type-A 3
VIT_12s0035g00270	-1.08841	7.80334e-09	5.62655e-07	down	Ferredoxin-1, chloroplastic
VIT_12s0035g00680	1.24704	0.00610273	0.0462118	up	Serine/threonine-protein kinase-like protein At5g23170
VIT_12s0035g00970	-1.05754	1.9437e-12	2.80299e-10	down	YTH domain-containing family protein 2
VIT_12s0035g01240	2.26865	0.00201789	0.0204691	up	.
VIT_12s0035g01760	2.35956	1.62699e-08	1.07304e-06	up	DNA (cytosine-5)-methyltransferase 1A
VIT_12s0035g01820	-1.87006	0.00171965	0.0181488	down	Protein NRT1/ PTR FAMILY 4.3
VIT_12s0035g02000	2.52997	0.0027765	0.0257947	up	Lipid transfer protein EARLI 1
VIT_12s0055g01110	-2.70675	1.801e-29	2.32016e-26	down	Chlorophyll a-b binding protein CP24 10A, chloroplastic
VIT_12s0057g00060	1.59449	0.00155564	0.0168483	up	.
VIT_12s0057g00070	2.01038	6.99511e-05	0.00142438	up	.
VIT_12s0057g00080	1.81346	0.00178011	0.0186444	up	.
VIT_12s0057g00180	1.24234	3.84359e-05	0.000885262	up	.
VIT_12s0057g00190	1.61703	3.54334e-05	0.000825953	up	.
VIT_12s0057g00460	-1.42254	1.48638e-06	5.40918e-05	down	Cytochrome b561 and DOMON domain-containing protein At2g04850
VIT_12s0057g01430	-1.66382	5.40203e-05	0.00116505	down	Heavy metal-associated isoprenylated plant protein 16
VIT_12s0059g00050	-2.52039	7.30339e-08	3.96434e-06	down	Protein ACCELERATED CELL DEATH 6
VIT_12s0059g00080	-2.08552	1.00916e-05	0.000290195	down	Protein ACCELERATED CELL DEATH 6
VIT_12s0059g00270	-1.56665	5.8387e-14	1.07454e-11	down	Protochlorophyllide reductase, chloroplastic
VIT_12s0059g00280	-1.42297	0.000641428	0.0084665	down	Ethylene-responsive transcription factor ERF053
VIT_12s0059g00310	2.22509	0.00593947	0.0453301	up	.
VIT_12s0059g00770	1.6526	1.0846e-15	2.61985e-13	up	L-ascorbate oxidase homolog
VIT_12s0059g01240	-1.6042	8.15663e-25	6.06226e-22	down	Protein NRT1/ PTR FAMILY 6.4
VIT_12s0059g01250	-1.516	2.2997e-08	1.43817e-06	down	Endoglucanase 11
VIT_12s0059g01790	-1.33447	0.000354133	0.00526001	down	(R,S)-reticuline 7-O-methyltransferase
VIT_12s0059g01810	-1.36524	1.11876e-13	1.93026e-11	down	Photosystem II repair protein PSB27-H1, chloroplastic
VIT_12s0059g02180	-4.14046	0.00284703	0.0262481	down	Protein DETOXIFICATION 40
VIT_12s0059g02240	1.08274	0.00336236	0.0297229	up	.
VIT_12s0059g02280	-1.1425	1.32385e-07	6.67937e-06	down	Septum-promoting GTP-binding protein 1
VIT_12s0059g02320	-1.3268	0.00309659	0.0280011	down	.
VIT_12s0134g00380	1.06381	0.00119003	0.0136395	up	G-type lectin S-receptor-like serine/threonine-protein kinase At4g03230
VIT_12s0134g00590	-5.27767	3.95941e-11	4.63707e-09	down	Malonyl-coenzyme A:anthocyanin 3-O-glucoside-6''-O-malonyltransferase
VIT_12s0134g00630	-4.01222	8.03327e-07	3.18758e-05	down	Anthocyanin 5-aromatic acyltransferase
VIT_12s0142g00280	2.57005	0.000923172	0.0112197	up	Cell division control protein 45 homolog
VIT_13s0019g01130	-1.74578	0.000381295	0.00559889	down	.
VIT_13s0019g01200	-1.39205	0.00374934	0.0321438	down	.
VIT_13s0019g02040	-1.4252	2.84847e-28	2.89705e-25	down	L-type lectin-domain containing receptor kinase S.4
VIT_13s0019g02050	-4.02344	0.00494577	0.03946	down	Ribulose bisphosphate carboxylase/oxygenase activase, chloroplastic
VIT_13s0019g02280	-1.75496	1.46641e-15	3.49838e-13	down	Ultraviolet-B receptor UVR8
VIT_13s0019g02300	-1.43462	0.000167379	0.00288531	down	Wall-associated receptor kinase-like 20
VIT_13s0019g02660	-1.40252	0.00159907	0.0172271	down	.
VIT_13s0019g02740	-4.38323	5.63078e-05	0.00120231	down	18.2 kDa class I heat shock protein
VIT_13s0019g02760	-4.3985	7.10852e-07	2.86775e-05	down	18.2 kDa class I heat shock protein
VIT_13s0019g02770	-3.95708	0.000564781	0.0076858	down	18.2 kDa class I heat shock protein
VIT_13s0019g02780	-1.97566	0.00179852	0.0187558	down	18.2 kDa class I heat shock protein
VIT_13s0019g02820	-4.46858	0.000108654	0.00202471	down	18.2 kDa class I heat shock protein
VIT_13s0019g02840	-3.64485	0.000387546	0.00568205	down	18.2 kDa class I heat shock protein
VIT_13s0019g02850	-2.46899	0.000592747	0.00794882	down	18.2 kDa class I heat shock protein
VIT_13s0019g02890	1.32062	0.00385283	0.0327118	up	7-deoxyloganetic acid glucosyltransferase
VIT_13s0019g02910	1.46524	1.13747e-16	3.14006e-14	up	7-deoxyloganetic acid glucosyltransferase
VIT_13s0019g03020	1.29357	4.8462e-08	2.82925e-06	up	7-deoxyloganetic acid glucosyltransferase
VIT_13s0019g03090	-3.03173	0.00160127	0.0172342	down	18.1 kDa class I heat shock protein
VIT_13s0019g03130	-1.71517	0.0010577	0.0124098	down	7-deoxyloganetic acid glucosyltransferase
VIT_13s0019g03170	-1.85596	3.58957e-13	5.73263e-11	down	17.3 kDa class I heat shock protein
VIT_13s0019g03350	-1.12615	6.30351e-06	0.000194273	down	Sedoheptulose-1,7-bisphosphatase, chloroplastic
VIT_13s0019g03610	2.42276	9.55255e-05	0.00182766	up	Probable RNA-binding protein ARP1
VIT_13s0019g04140	-3.56198	2.99674e-80	5.79091e-76	down	Chlorophyll a-b binding protein 6A, chloroplastic
VIT_13s0019g04460	1.083	0.000654169	0.00859943	up	Phenylalanine ammonia-lyase
VIT_13s0019g04900	-1.87787	0.00175978	0.0184916	down	Probable pectate lyase 13
VIT_13s0019g05070	-1.73876	0.0021583	0.0214652	down	Protein NUCLEAR FUSION DEFECTIVE 4
VIT_13s0047g00110	-1.73203	1.35184e-07	6.7388e-06	down	Uncharacterized protein OsI_027940
VIT_13s0047g00200	1.06218	7.4173e-08	4.0149e-06	up	CO(2)-response secreted protease
VIT_13s0047g00230	2.02816	1.37441e-23	9.15828e-21	up	Probable pectinesterase/pectinesterase inhibitor 25
VIT_13s0064g00270	-1.00155	0.00222811	0.0219338	down	Cinnamoyl-CoA reductase 1
VIT_13s0064g00670	-1.19332	6.04058e-08	3.4131e-06	down	Photosystem II 5 kDa protein, chloroplastic
VIT_13s0064g00900	-1.79322	0.00123573	0.0140157	down	Chaperonin-like RbcX protein 2, chloroplastic
VIT_13s0064g01030	-1.74031	0.00168804	0.0179033	down	E3 ubiquitin ligase BIG BROTHER
VIT_13s0064g01080	-1.09048	1.56633e-06	5.65752e-05	down	Thylakoid lumenal 19 kDa protein, chloroplastic
VIT_13s0064g01250	1.21441	0.00473966	0.03821	up	Protein gamma response 1
VIT_13s0067g00110	-2.14715	3.55148e-15	7.79873e-13	down	Cytochrome P450 714A1
VIT_13s0067g00620	-1.46779	0.000146351	0.00258982	down	Cinnamoyl-CoA reductase 1
VIT_13s0067g00890	1.24244	0.00316469	0.028497	up	Phosphoinositide phospholipase C 6
VIT_13s0067g01020	1.33483	0.00196785	0.0200968	up	Leucoanthocyanidin dioxygenase
VIT_13s0067g01350	-2.0807	1.21386e-05	0.00033946	down	Transcription factor bHLH51
VIT_13s0067g02300	1.20161	2.43421e-07	1.13074e-05	up	.
VIT_13s0067g02560	-1.10765	0.000244856	0.00391688	down	.
VIT_13s0067g02650	1.13561	5.75136e-10	5.14534e-08	up	.
VIT_13s0067g02710	-1.60142	0.00250854	0.0239147	down	.
VIT_13s0073g00160	-1.03871	7.22919e-08	3.93512e-06	down	.
VIT_13s0073g00600	1.17005	0.00240999	0.0232124	up	Probable inactive leucine-rich repeat receptor-like protein kinase At3g03770
VIT_13s0073g00690	-1.67922	1.38738e-05	0.000380514	down	.
VIT_13s0074g00110	-1.56053	5.1119e-07	2.16154e-05	down	Bark storage protein A
VIT_13s0074g00470	1.00193	5.17039e-08	2.99296e-06	up	OTU domain-containing protein At3g57810
VIT_13s0074g00690	-1.08598	1.17902e-10	1.19912e-08	down	Pleiotropic drug resistance protein 2
VIT_13s0084g00090	-1.54531	2.49362e-09	1.95881e-07	down	WAT1-related protein At5g07050
VIT_13s0084g00240	1.83485	5.0169e-05	0.00109917	up	Cytosolic sulfotransferase 15
VIT_13s0084g00670	-3.26032	0.00209508	0.0210289	down	Sigma factor binding protein 1, chloroplastic
VIT_13s0106g00060	-1.80958	3.76452e-06	0.000123507	down	Ankyrin repeat-containing protein ITN1
VIT_13s0106g00070	-1.36074	0.00661833	0.0490386	down	Ankyrin-2
VIT_13s0106g00230	-4.49206	5.13823e-10	4.66156e-08	down	.
VIT_13s0106g00250	-2.22356	8.65824e-05	0.00168322	down	GDSL esterase/lipase At5g03610
VIT_13s0139g00360	-1.89567	1.92283e-24	1.32703e-21	down	Protein LNK2
VIT_13s0156g00110	1.09755	1.695e-07	8.16812e-06	up	AAA-ATPase At4g25835
VIT_13s0156g00150	-1.13836	6.05542e-06	0.000187524	down	.
VIT_13s0156g00330	1.09402	1.13248e-07	5.82021e-06	up	.
VIT_13s0156g00610	1.41343	1.35204e-06	4.97655e-05	up	G-type lectin S-receptor-like serine/threonine-protein kinase LECRK3
VIT_13s0158g00080	-2.26851	0.000101455	0.00192019	down	Serine carboxypeptidase-like 40
VIT_13s0158g00300	1.00312	0.00502156	0.0398835	up	.
VIT_13s0158g00320	1.82271	8.73416e-17	2.44607e-14	up	Cytokinin dehydrogenase 6
VIT_13s0158g00360	1.44779	2.97448e-07	1.33672e-05	up	Putative calcium-transporting ATPase 11, plasma membrane-type
VIT_13s0320g00030	1.40922	0.000608069	0.00810927	up	.
VIT_13s0320g00070	1.36956	1.80912e-17	5.92533e-15	up	Myosin-12
VIT_14s0006g00250	1.50746	3.12737e-08	1.92463e-06	up	Cysteine-rich repeat secretory protein 60
VIT_14s0006g01250	-1.39674	0.00224608	0.0220433	down	Protein C2-DOMAIN ABA-RELATED 4
VIT_14s0006g01370	1.95521	0.00540261	0.0421989	up	GDP-L-galactose phosphorylase 1
VIT_14s0006g02290	-2.8126	6.39455e-08	3.56104e-06	down	Ethylene-responsive transcription factor ERF043
VIT_14s0006g02550	-4.15893	9.09954e-06	0.000266021	down	Probable non-specific lipid-transfer protein AKCS9
VIT_14s0030g00960	1.31955	5.6151e-07	2.3385e-05	up	Disease resistance protein At4g27190
VIT_14s0030g01300	-1.41533	0.000371988	0.00548306	down	.
VIT_14s0030g01750	-2.01652	0.004809	0.0386239	down	.
VIT_14s0036g00330	1.12303	0.000821403	0.0102405	up	Disease resistance protein At4g27190
VIT_14s0060g00040	1.32047	0.00300274	0.0273187	up	.
VIT_14s0060g00230	1.28281	1.50984e-08	1.00968e-06	up	Pectin acetylesterase 12
VIT_14s0060g00240	1.06076	0.00062182	0.00825845	up	Transcription factor MYB86
VIT_14s0060g00710	-1.00596	8.45036e-05	0.00164778	down	Trafficking protein particle complex subunit 4
VIT_14s0060g00760	-2.0342	0.000408897	0.00593207	down	Galactinol synthase 2
VIT_14s0060g00810	-1.07138	0.00401714	0.0336529	down	Galactinol synthase 2
VIT_14s0060g01030	-1.07309	1.91545e-05	0.000498172	down	NHL repeat-containing protein 2
VIT_14s0060g01090	-1.56025	0.00389202	0.0329288	down	Rab9 effector protein with kelch motifs
VIT_14s0060g01190	-1.09092	1.23327e-05	0.000343801	down	Nicotianamine synthase
VIT_14s0060g01300	1.23304	0.000863739	0.0106583	up	Universal stress protein MJ0577
VIT_14s0060g01720	-1.74966	4.22282e-07	1.82554e-05	down	Dormancy-associated protein homolog 3
VIT_14s0060g01730	-1.50157	5.90802e-05	0.00124532	down	.
VIT_14s0060g01980	1.03531	3.78939e-07	1.65296e-05	up	Glycine-rich domain-containing protein 1
VIT_14s0060g01990	1.24096	0.000303577	0.00463008	up	F-box protein PP2-B15
VIT_14s0060g02000	1.98442	1.16655e-13	1.99491e-11	up	F-box protein PP2-B15
VIT_14s0060g02300	1.27347	1.16082e-07	5.95004e-06	up	.
VIT_14s0066g00600	-2.27106	6.48433e-06	0.000198894	down	.
VIT_14s0066g00890	-1.76847	0.0045927	0.037274	down	Putative cytochrome c oxidase subunit 5C-4
VIT_14s0066g01420	3.68095	0.000455792	0.00640561	up	Bidirectional sugar transporter SWEET6b
VIT_14s0066g01710	1.81589	1.02847e-08	7.25336e-07	up	Protein ALTERED XYLOGLUCAN 4-like
VIT_14s0066g02350	-2.3722	0.00290819	0.0267057	down	Probable galacturonosyltransferase-like 9
VIT_14s0066g02610	-2.57419	2.01693e-12	2.88704e-10	down	.
VIT_14s0068g00040	-3.9627	0.0039478	0.0332649	down	.
VIT_14s0068g00160	-2.55936	4.15133e-07	1.8027e-05	down	.
VIT_14s0068g00330	-1.31769	4.81571e-06	0.000154359	down	Transcription factor TCP13
VIT_14s0068g00680	-1.22597	5.06524e-10	4.6389e-08	down	Glyceraldehyde-3-phosphate dehydrogenase GAPA2, chloroplastic
VIT_14s0068g00740	1.19512	0.00220742	0.021818	up	.
VIT_14s0068g01360	1.76105	0.00122099	0.0139036	up	GEM-like protein 5
VIT_14s0068g01490	-1.48763	0.000129137	0.00233438	down	NAC domain-containing protein 83
VIT_14s0068g01840	1.07911	7.13191e-08	3.89314e-06	up	.
VIT_14s0068g02150	1.40568	3.35491e-09	2.59321e-07	up	F-box/kelch-repeat protein At3g27150
VIT_14s0081g00020	-1.10691	0.000522793	0.00723671	down	Wound-induced protein WIN2
VIT_14s0081g00060	-1.50954	2.3042e-09	1.82485e-07	down	Photosystem II reaction center W protein, chloroplastic
VIT_14s0081g00720	-1.57409	8.59365e-09	6.12781e-07	down	Transcription factor bHLH104
VIT_14s0083g00260	-4.43066	1.84024e-15	4.28442e-13	down	.
VIT_14s0083g00520	1.18757	0.00223499	0.0219567	up	Proline dehydrogenase 2, mitochondrial
VIT_14s0083g01100	-3.00704	0.000968438	0.0116164	down	Alpha-1,4-glucan-protein synthase [UDP-forming] 2
VIT_14s0083g01140	2.04908	1.91543e-15	4.4064e-13	up	.
VIT_14s0083g01210	-1.58144	0.00121075	0.0138114	down	Receptor-like protein kinase FERONIA
VIT_14s0108g00050	2.54305	0.00159933	0.0172271	up	Ethylene-responsive transcription factor WRI1
VIT_14s0108g00800	1.91629	5.17309e-08	2.99296e-06	up	.
VIT_14s0108g01000	-1.70319	0.0047894	0.0385145	down	Probable calcium-binding protein CML45
VIT_14s0108g01350	-1.31849	1.00919e-12	1.56013e-10	down	.
VIT_14s0128g00570	11.6886	5.17639e-07	2.17927e-05	up	Germin-like protein subfamily 1 member 17
VIT_14s0171g00100	3.86987	1.26499e-09	1.06281e-07	up	Uclacyanin 1
VIT_14s0171g00140	1.43396	5.78171e-05	0.00122776	up	Protein LYK2
VIT_14s0171g00320	1.49834	8.79297e-09	6.24689e-07	up	Kelch repeat-containing protein At3g27220
VIT_14s0219g00230	-5.49328	0.00151035	0.0165173	down	Pectate lyase
VIT_15s0021g01150	-2.22224	0.00189932	0.0195749	down	Uncharacterized protein At1g28695
VIT_15s0021g02680	-1.92493	0.00245389	0.0235096	down	Cyclin-U2-1
VIT_15s0024g00040	-1.91629	5.56541e-25	4.30184e-22	down	Photosystem I chlorophyll a/b-binding protein 3-1, chloroplastic
VIT_15s0024g00730	-2.82731	1.55056e-09	1.28047e-07	down	Serine/threonine-protein phosphatase 6 regulatory ankyrin repeat subunit C
VIT_15s0045g00330	-1.21818	0.00390708	0.0330417	down	RING-H2 finger protein ATL52
VIT_15s0045g00370	-1.3471	0.00397477	0.033424	down	Non-specific phospholipase C4
VIT_15s0045g00380	-1.44037	0.000988797	0.0117875	down	Non-specific phospholipase C3
VIT_15s0045g00530	3.36245	0.00578073	0.0444285	up	Replication factor C subunit 3
VIT_15s0045g01370	-1.47443	0.00642188	0.0479136	down	RING-H2 finger protein ATL60
VIT_15s0046g00070	-2.21345	0.000662754	0.00869454	down	Calcium-binding protein KIC
VIT_15s0046g01140	-2.34393	0.00071804	0.00921341	down	Probable WRKY transcription factor 46
VIT_15s0046g01170	-4.16515	2.82869e-07	1.2869e-05	down	Anthocyanidin reductase ((2S)-flavan-3-ol-forming)
VIT_15s0046g01190	-1.26748	5.77664e-05	0.00122776	down	Hydroquinone glucosyltransferase
VIT_15s0046g01210	-3.61559	0.000897359	0.0109681	down	Hydroquinone glucosyltransferase
VIT_15s0046g01340	-1.63053	3.15632e-05	0.000750623	down	.
VIT_15s0046g01560	-1.43845	0.00466755	0.0378088	down	BAG family molecular chaperone regulator 6
VIT_15s0046g01970	1.48517	0.000896767	0.0109681	up	Putative UDP-rhamnose:rhamnosyltransferase 1
VIT_15s0046g02110	-1.0632	4.10474e-06	0.000133535	down	Late embryogenesis abundant protein Lea14-A
VIT_15s0046g02420	-1.39102	7.55089e-16	1.87068e-13	down	Probable aquaporin PIP1-2
VIT_15s0046g03360	1.07673	8.99302e-07	3.48259e-05	up	.
VIT_15s0046g03570	-1.06454	4.57722e-08	2.7049e-06	down	(+)-neomenthol dehydrogenase
VIT_15s0048g00550	-1.00222	0.00069308	0.00896458	down	Axial regulator YABBY 1
VIT_15s0048g01590	-2.15688	4.89691e-06	0.00015641	down	Geraniol 8-hydroxylase
VIT_15s0048g02280	-1.00838	1.95352e-05	0.000504003	down	Protein NTM1-like 9
VIT_15s0048g02320	-1.53149	0.00132623	0.0148482	down	Protein NTM1-like 9
VIT_15s0048g02980	-1.26371	5.92429e-05	0.00124619	down	.
VIT_15s0048g03000	-1.98591	1.67173e-05	0.000446195	down	Ras-related protein RABA3
VIT_15s0107g00270	-1.35519	3.37514e-06	0.000112064	down	Mechanosensitive ion channel protein 10
VIT_16s0013g00900	-4.47508	1.93831e-06	6.8475e-05	down	Ethylene-responsive transcription factor ERF105
VIT_16s0013g00950	-4.31689	9.63572e-09	6.82054e-07	down	Ethylene-responsive transcription factor 5
VIT_16s0013g00970	-3.33708	0.0028251	0.0261332	down	Ethylene-responsive transcription factor 5
VIT_16s0013g00980	-4.2034	1.84947e-06	6.55763e-05	down	Ethylene-responsive transcription factor 5
VIT_16s0013g00990	-3.82194	8.7619e-05	0.00170166	down	Ethylene-responsive transcription factor 5
VIT_16s0013g01000	-4.35382	7.24892e-05	0.00146679	down	Ethylene-responsive transcription factor 5
VIT_16s0013g01050	-3.88856	0.000150324	0.00264559	down	Ethylene-responsive transcription factor 5
VIT_16s0013g01060	-3.71936	8.84788e-05	0.00171491	down	Ethylene-responsive transcription factor 5
VIT_16s0013g01070	-3.27392	1.00846e-06	3.8437e-05	down	Ethylene-responsive transcription factor 5
VIT_16s0013g01080	-3.78376	3.00548e-06	0.00010083	down	Ethylene-responsive transcription factor ERF105
VIT_16s0013g01110	-4.70863	6.67383e-05	0.00137276	down	Ethylene-responsive transcription factor 5
VIT_16s0013g01940	1.13762	0.00215082	0.021424	up	Probable leucine-rich repeat receptor-like protein kinase IMK3
VIT_16s0022g00470	-1.86743	8.37688e-07	3.28347e-05	down	Peroxisomal membrane protein 11-4
VIT_16s0022g00510	-2.41608	5.59659e-07	2.33681e-05	down	23.6 kDa heat shock protein, mitochondrial
VIT_16s0022g00670	-2.29796	8.43278e-14	1.50884e-11	down	Beta-fructofuranosidase, soluble isoenzyme I
VIT_16s0022g00890	1.54256	5.74971e-05	0.00122365	up	21 kDa protein
VIT_16s0022g01640	-1.67248	1.02762e-13	1.80524e-11	down	Rust resistance kinase Lr10
VIT_16s0022g01970	-1.59159	3.6687e-05	0.000850048	down	Anthocyanidin 3-O-glucosyltransferase 5
VIT_16s0039g00570	-1.37621	4.58516e-07	1.97336e-05	down	Benzyl alcohol O-benzoyltransferase
VIT_16s0039g00820	-2.99529	1.03515e-12	1.58756e-10	down	Cytochrome P450 89A9
VIT_16s0039g02230	4.6079	6.70775e-09	4.90987e-07	up	Anthocyanidin 3-O-glucosyltransferase 2
VIT_16s0039g02550	-1.18185	1.2607e-07	6.38025e-06	down	.
VIT_16s0050g00020	-1.9584	0.00613074	0.04635	down	WD repeat-containing protein RUP2
VIT_16s0050g00100	1.39073	0.00143332	0.0158452	up	.
VIT_16s0050g00710	-1.18897	1.27142e-10	1.28633e-08	down	.
VIT_16s0050g00750	-1.20724	2.24707e-05	0.000566133	down	Short-chain dehydrogenase TIC 32, chloroplastic
VIT_16s0050g00830	-1.03405	0.000673635	0.00880144	down	BAHD acyltransferase DCR
VIT_16s0050g00910	3.86286	4.43462e-12	5.90998e-10	up	Protein DETOXIFICATION 34
VIT_16s0050g01090	-1.72177	1.12443e-05	0.000319536	down	Beta-carotene hydroxylase 2, chloroplastic (Fragment)
VIT_16s0050g01150	-1.95616	9.25481e-10	8.0923e-08	down	Heat shock protein 83
VIT_16s0050g01620	-1.18867	0.000992376	0.0118155	down	ABC transporter G family member 8
VIT_16s0050g01830	-2.59623	4.45226e-10	4.13632e-08	down	Spastin
VIT_16s0050g02260	2.05018	0.00270112	0.0252157	up	.
VIT_16s0098g01000	-1.88782	1.68902e-05	0.000449568	down	.
VIT_16s0098g01060	-2.10246	0.00223257	0.0219567	down	Small heat shock protein, chloroplastic
VIT_16s0098g01280	-1.62891	5.81794e-07	2.40741e-05	down	Rhodanese-like domain-containing protein 14, chloroplastic
VIT_16s0098g01640	-1.44226	8.12257e-05	0.00160155	down	.
VIT_16s0098g01700	-1.06602	3.53977e-08	2.16464e-06	down	Putative aminoacrylate hydrolase RutD
VIT_16s0100g00270	-1.05715	1.76269e-08	1.15075e-06	down	.
VIT_16s0100g00380	-4.83066	0.0022134	0.0218334	down	Dehydration-responsive element-binding protein 1A
VIT_16s0100g00720	-1.01721	4.99828e-12	6.57053e-10	down	Heat stress transcription factor B-2a
VIT_16s0148g00290	1.07685	0.00141107	0.0156374	up	Rust resistance kinase Lr10
VIT_17s0000g00110	-1.08084	0.001265	0.0142865	down	Rubredoxin-1
VIT_17s0000g00270	-1.90634	0.000223892	0.00364489	down	Trihelix transcription factor ASR3
VIT_17s0000g00770	-1.59496	1.21853e-08	8.42922e-07	down	NAC domain-containing protein 83
VIT_17s0000g00830	1.63894	0.00172728	0.0181896	up	Bidirectional sugar transporter SWEET14
VIT_17s0000g01330	1.10239	0.000150721	0.00264857	up	Molybdenum cofactor sulfurase
VIT_17s0000g01870	1.79917	1.01243e-10	1.04065e-08	up	Protein SHOOT GRAVITROPISM 5
VIT_17s0000g02120	-1.2193	8.07537e-05	0.00159886	down	Uncharacterized protein At3g17950
VIT_17s0000g02430	1.22804	1.9407e-08	1.25846e-06	up	Phosphoethanolamine N-methyltransferase
VIT_17s0000g02440	-1.62488	0.00365476	0.0315994	down	.
VIT_17s0000g02710	1.03306	3.62846e-05	0.000843759	up	.
VIT_17s0000g02950	-1.58067	3.11953e-08	1.92463e-06	down	Probable glutathione S-transferase
VIT_17s0000g03690	-1.03109	1.39283e-05	0.000381233	down	Ribulose bisphosphate carboxylase small chain, chloroplastic
VIT_17s0000g03790	-1.03009	3.55586e-06	0.000117259	down	.
VIT_17s0000g03940	-5.75645	4.05623e-05	0.000924922	down	Cytochrome P450 CYP736A12
VIT_17s0000g03960	-4.00046	0.00029841	0.0045621	down	Protein PLANT CADMIUM RESISTANCE 6
VIT_17s0000g04130	-1.33891	0.00110193	0.0128198	down	Transcription factor DIVARICATA
VIT_17s0000g05070	-1.0625	5.13749e-15	1.06749e-12	down	Protein COBRA
VIT_17s0000g05250	-1.04186	6.22536e-07	2.54038e-05	down	.
VIT_17s0000g05650	-1.06587	1.17813e-05	0.00033187	down	.
VIT_17s0000g06200	1.15638	3.90529e-06	0.000127692	up	Mini zinc finger protein 1
VIT_17s0000g06210	1.49677	1.61547e-05	0.000432974	up	Gibberellin-regulated protein 6
VIT_17s0000g06350	-1.90185	2.70832e-20	1.27648e-17	down	Chlorophyll a-b binding protein 4, chloroplastic
VIT_17s0000g06780	-2.57491	0.000185972	0.00311889	down	Flavin-containing monooxygenase FMO GS-OX-like 9
VIT_17s0000g07020	-1.46012	3.10021e-05	0.000742361	down	UDP-glycosyltransferase 83A1
VIT_17s0000g07190	-2.27136	4.88212e-05	0.00107524	down	Chaperone protein ClpB1
VIT_17s0000g08030	-4.14726	0.00265973	0.0249862	down	Spermidine synthase 2
VIT_17s0000g08150	2.42853	0.00057563	0.00778955	up	.
VIT_17s0000g08380	-1.06374	0.00109509	0.0127787	down	.
VIT_17s0000g08450	-1.23043	0.00267476	0.0250665	down	Carbonic anhydrase, chloroplastic
VIT_17s0000g08960	-3.70292	0.00021076	0.00348097	down	Galactinol--sucrose galactosyltransferase
VIT_17s0000g08990	-1.26037	8.97581e-07	3.48259e-05	down	Tryptophan aminotransferase-related protein 2
VIT_17s0000g09190	1.71	1.3496e-07	6.7388e-06	up	.
VIT_17s0000g09570	2.34042	9.47281e-06	0.000274854	up	Cytochrome P450 71A4
VIT_17s0000g10420	-1.17894	0.00627342	0.0470787	down	Trihelix transcription factor GT-1
VIT_17s0053g00070	-2.04979	0.000298068	0.0045621	down	Probable metal-nicotianamine transporter YSL5
VIT_17s0119g00110	-1.35459	1.51382e-05	0.000411435	down	GEM-like protein 4
VIT_17s0119g00150	6.33557	4.41458e-05	0.000993101	up	Kunitz trypsin inhibitor 2
VIT_18s0001g00610	-1.3361	6.54202e-08	3.62229e-06	down	Ganglioside-induced differentiation-associated protein 2
VIT_18s0001g00760	-1.18317	1.5949e-10	1.5805e-08	down	Plastocyanin, chloroplastic
VIT_18s0001g00820	-1.40887	4.84461e-10	4.4793e-08	down	Thioredoxin-like protein CDSP32, chloroplastic
VIT_18s0001g00950	1.27799	2.01014e-08	1.2948e-06	up	Probable prolyl 4-hydroxylase 3
VIT_18s0001g00990	1.44798	6.29955e-08	3.52848e-06	up	Calcium-dependent protein kinase 29
VIT_18s0001g01060	2.36365	1.91746e-14	3.74272e-12	up	E3 ubiquitin-protein ligase ATL23
VIT_18s0001g01210	-1.52473	0.00220844	0.021818	down	Protein STAY-GREEN LIKE, chloroplastic
VIT_18s0001g02740	-1.34359	1.28246e-12	1.9211e-10	down	Photosystem II 22 kDa protein, chloroplastic
VIT_18s0001g03470	-3.06522	0.00432031	0.0355409	down	Flavonol synthase/flavanone 3-hydroxylase
VIT_18s0001g03680	1.0996	6.97848e-07	2.82237e-05	up	Serine/threonine-protein kinase mph1
VIT_18s0001g03860	-4.34361	7.7378e-14	1.39743e-11	down	.
VIT_18s0001g05180	-1.01795	0.000397439	0.00579194	down	Probable beta-D-xylosidase 7
VIT_18s0001g05380	3.33616	5.27481e-26	4.43176e-23	up	TPR repeat-containing thioredoxin TTL1
VIT_18s0001g05850	-5.02225	0.00160177	0.0172342	down	Ethylene-responsive transcription factor ERF022
VIT_18s0001g05890	-1.70618	5.25268e-08	3.02677e-06	down	Ethylene-responsive transcription factor ERF021
VIT_18s0001g06150	1.0968	0.000141652	0.0025261	up	Protein EXORDIUM
VIT_18s0001g06390	1.05173	1.67503e-15	3.94736e-13	up	Uncharacterized protein At1g04910
VIT_18s0001g06790	2.15035	1.34454e-07	6.7388e-06	up	Protein DETOXIFICATION 27
VIT_18s0001g06840	-3.69327	0.000906751	0.0110689	down	Cationic peroxidase 1
VIT_18s0001g06940	-1.50576	4.47843e-15	9.40665e-13	down	Purine permease 3
VIT_18s0001g07320	-1.87562	0.00413636	0.034379	down	Mitochondrial uncoupling protein 5
VIT_18s0001g08200	2.18994	1.70555e-13	2.86591e-11	up	Protein DETOXIFICATION 48
VIT_18s0001g08710	-2.20818	1.63662e-08	1.07571e-06	down	bZIP transcription factor 2
VIT_18s0001g08800	-1.37332	1.51332e-07	7.36611e-06	down	Lecithin-cholesterol acyltransferase-like 1
VIT_18s0001g09230	-1.26132	3.16466e-05	0.000751277	down	Zinc finger protein ZAT10
VIT_18s0001g09250	-1.78423	5.72645e-07	2.37974e-05	down	LOB domain-containing protein 38
VIT_18s0001g09360	-1.35343	0.000106223	0.00199288	down	Subtilisin-like protease SBT1.7
VIT_18s0001g09400	1.20825	3.0955e-07	1.38466e-05	up	Cytochrome B5 isoform D
VIT_18s0001g10480	1.10059	6.03108e-07	2.46917e-05	up	.
VIT_18s0001g10510	-1.16976	1.13919e-06	4.2745e-05	down	Thioredoxin-like 4, chloroplastic
VIT_18s0001g10550	-1.44401	0.00623621	0.0469452	down	Photosystem I chlorophyll a/b-binding protein 5, chloroplastic
VIT_18s0001g11370	-1.09846	9.35498e-05	0.00179341	down	Cytochrome b6-f complex subunit 7 (Fragment)
VIT_18s0001g11610	1.09289	0.000695875	0.00899471	up	.
VIT_18s0001g11710	-2.73726	1.88855e-11	2.30977e-09	down	Oxygen-evolving enhancer protein 1, chloroplastic
VIT_18s0001g11830	-2.57639	8.32548e-07	3.27834e-05	down	Probable calcium-binding protein CML41
VIT_18s0001g11860	-1.69675	0.00197037	0.0201032	down	Probable galacturonosyltransferase-like 1
VIT_18s0001g11930	1.26538	2.09105e-11	2.52547e-09	up	Pathogenesis-related protein 5
VIT_18s0001g12680	1.32995	1.25047e-05	0.000346686	up	.
VIT_18s0001g13080	2.56085	0.000407728	0.00591956	up	.
VIT_18s0001g13200	-2.67061	0.000143055	0.00254268	down	Cytokinin dehydrogenase 5
VIT_18s0001g13360	-1.17352	0.0019839	0.0202092	down	Protein WALLS ARE THIN 1
VIT_18s0001g14270	1.698	1.52734e-08	1.01773e-06	up	Snakin-2
VIT_18s0001g14690	3.13955	5.56875e-06	0.000174976	up	Proline-rich receptor-like protein kinase PERK1
VIT_18s0001g15130	-3.04136	4.31811e-15	9.16957e-13	down	.
VIT_18s0001g15150	-1.87584	5.74931e-06	0.000178904	down	.
VIT_18s0001g15310	-1.0805	2.3819e-07	1.11178e-05	down	Thioredoxin M-type, chloroplastic
VIT_18s0001g15360	-1.13221	2.88346e-05	0.000694763	down	PsbP domain-containing protein 4, chloroplastic
VIT_18s0001g15640	-1.04278	6.03623e-05	0.00126512	down	Pathogen-related protein
VIT_18s0001g15650	-1.53967	0.00205474	0.0207884	down	Pathogen-related protein
VIT_18s0001g15660	-1.87018	0.00658288	0.0488884	down	Pathogen-related protein
VIT_18s0001g15720	1.20853	0.000413778	0.00597432	up	Receptor-like protein kinase 2
VIT_18s0041g00370	-4.56716	4.04483e-07	1.76041e-05	down	Cysteine proteinase inhibitor 1
VIT_18s0041g00390	-4.38992	1.02373e-06	3.89421e-05	down	Cysteine proteinase inhibitor 1
VIT_18s0041g00490	-1.36803	3.38304e-05	0.000796271	down	Protein NRT1/ PTR FAMILY 5.10
VIT_18s0041g00630	1.33271	4.47239e-06	0.000144041	up	Protein NRT1/ PTR FAMILY 5.10
VIT_18s0041g01230	-1.31179	1.21743e-09	1.03183e-07	down	Stromal 70 kDa heat shock-related protein, chloroplastic
VIT_18s0041g02010	3.29926	0.00388807	0.0329098	up	Putative 12-oxophytodienoate reductase 11
VIT_18s0072g00540	2.2037	0.000103674	0.00195645	up	.
VIT_18s0072g00990	-1.52129	0.00610959	0.0462262	down	Leucine-rich repeat receptor-like tyrosine-protein kinase PXC3
VIT_18s0072g01010	1.23275	3.16545e-09	2.45659e-07	up	Eukaryotic peptide chain release factor subunit 1-3
VIT_18s0075g00270	-2.93166	0.000119502	0.00218472	down	.
VIT_18s0075g00520	1.30532	1.05705e-06	3.99733e-05	up	Non-functional pseudokinase ZED1
VIT_18s0089g00160	1.62132	0.000127842	0.00231312	up	Mannan endo-1,4-beta-mannosidase 5
VIT_18s0089g00740	1.28983	0.00324256	0.0289686	up	.
VIT_18s0089g01170	-1.92733	1.83198e-31	2.9501e-28	down	Chlorophyll a-b binding protein CP26, chloroplastic
VIT_18s0089g01270	-1.8292	0.00229723	0.0223748	down	22.0 kDa class IV heat shock protein
VIT_18s0117g00050	1.27975	0.00020617	0.00342271	up	Disease resistance protein RPS4
VIT_18s0122g00180	-2.64367	2.56688e-16	6.70302e-14	down	Calcium-binding protein CML37
VIT_18s0122g00750	-1.39754	0.00355589	0.0310502	down	Increased DNA methylation 2
VIT_18s0157g00020	-1.35944	5.58875e-19	2.04941e-16	down	Protein GIGANTEA
VIT_18s0157g00090	-1.33187	0.000570308	0.00773368	down	Tryptophan aminotransferase-related protein 4
VIT_18s0164g00100	3.24862	2.37308e-07	1.11035e-05	up	Laccase-14
VIT_19s0014g00080	-2.27011	8.09783e-05	0.00160003	down	Very-long-chain enoyl-CoA reductase
VIT_19s0014g00160	-2.76056	1.51889e-14	2.995e-12	down	Chlorophyll a-b binding protein 40, chloroplastic
VIT_19s0014g00460	-1.83704	0.000166679	0.00287838	down	Protein trichome birefringence-like 41
VIT_19s0014g01060	2.95898	9.06944e-06	0.000265542	up	(-)-germacrene D synthase
VIT_19s0014g01770	1.77506	0.000643214	0.00847272	up	Glutamate receptor 2.7
VIT_19s0014g02900	-1.06561	0.000997193	0.0118583	down	E3 ubiquitin-protein ligase RMA1H1
VIT_19s0014g03160	-1.12723	5.59992e-12	7.21419e-10	down	Protochlorophyllide reductase, chloroplastic
VIT_19s0014g03240	-1.15042	5.6285e-05	0.00120231	down	Beta-glucosidase 18
VIT_19s0014g03390	1.59426	0.00601325	0.045748	up	.
VIT_19s0014g03410	1.25493	0.00515951	0.0407281	up	.
VIT_19s0014g03660	-2.56125	3.01319e-17	9.39143e-15	down	Chlorophyll a-b binding protein 13, chloroplastic
VIT_19s0014g03730	1.59777	1.76293e-05	0.000465661	up	.
VIT_19s0014g04420	-5.90777	0.000268603	0.00421648	down	Two-component response regulator ORR42
VIT_19s0014g04600	1.58206	0.00144168	0.0159103	up	G-type lectin S-receptor-like serine/threonine-protein kinase At4g27290
VIT_19s0014g04650	-2.24477	9.27211e-05	0.00178283	down	Calcium-binding protein PBP1
VIT_19s0014g04790	1.77699	0.00291707	0.0267534	up	Organic cation/carnitine transporter 4
VIT_19s0014g04980	-1.33409	5.28836e-11	6.01131e-09	down	Dihydroflavonol 4-reductase
VIT_19s0014g05430	-1.96104	8.6454e-05	0.00168241	down	Protein NDR1
VIT_19s0015g00110	-1.01119	0.000401446	0.00584152	down	Cytochrome P450 71D10
VIT_19s0015g00210	1.333	0.00314664	0.0283608	up	Zinc transporter 2
VIT_19s0015g00440	-1.32939	1.76394e-05	0.000465661	down	Nuclear transcription factor Y subunit B-3
VIT_19s0015g01000	-1.53277	1.49936e-17	4.99546e-15	down	E3 ubiquitin-protein ligase At4g11680
VIT_19s0015g01550	-1.45518	1.39954e-05	0.000382529	down	Uncharacterized protein At4g26485
VIT_19s0015g01580	-2.85058	0.000195081	0.00325616	down	Uncharacterized protein At4g26485
VIT_19s0015g01600	-1.16772	0.00388527	0.0329098	down	Uncharacterized protein At4g26485
VIT_19s0015g01670	-1.3479	5.02742e-05	0.00110023	down	Uncharacterized protein At4g26485
VIT_19s0015g01760	-1.08334	2.33167e-12	3.31302e-10	down	Photosystem I reaction center subunit V, chloroplastic
VIT_19s0015g02700	-1.81352	0.00597496	0.0455633	down	Probable glutathione S-transferase parC
VIT_19s0027g00200	-1.72002	1.18472e-19	5.20307e-17	down	Photosystem II 10 kDa polypeptide, chloroplastic
VIT_19s0085g00920	2.13976	1.27464e-13	2.16063e-11	up	Organic cation/carnitine transporter 2
VIT_19s0090g00120	-1.18685	0.00473377	0.0381865	down	Fatty acid desaturase 4, chloroplastic
VIT_19s0090g00240	1.04763	1.2001e-09	1.02161e-07	up	Disease resistance protein At4g27190
VIT_19s0090g00660	1.37835	1.36648e-06	5.00109e-05	up	GDSL esterase/lipase At5g55050
VIT_19s0090g01360	1.03887	4.11345e-08	2.45335e-06	up	.
VIT_19s0090g01650	1.14649	0.000115593	0.00213141	up	Protein TORNADO 1
VIT_19s0093g00110	-1.8373	0.00345603	0.0304534	down	Probable glutathione S-transferase parC
VIT_19s0093g00150	-2.81832	1.16081e-05	0.000327468	down	Probable glutathione S-transferase parC
VIT_19s0093g00510	-1.33015	1.25237e-07	6.36862e-06	down	Peroxisomal (S)-2-hydroxy-acid oxidase GLO1
VIT_19s0093g00550	-1.43843	0.000168667	0.00290491	down	9-cis-epoxycarotenoid dioxygenase NCED1, chloroplastic
VIT_19s0138g00120	1.14715	1.12831e-09	9.64758e-08	up	Putative callose synthase 8
VIT_19s0140g00140	-2.78627	1.7052e-22	1.06295e-19	down	Gibberellin 2-beta-dioxygenase 1
VIT_19s0177g00030	-2.56432	1.74608e-09	1.42368e-07	down	Gibberellin 2-beta-dioxygenase 8
VIT_19s0177g00200	-3.20114	0.000794812	0.00996986	down	Early nodulin-like protein 1
