# Supplementary material for: Transcriptome analysis reveals mechanism of early ripening in Kyoho grape with hydrogen peroxide treatment
Source: BMC Genomics. 2020 Nov 11;21:784. doi: 10.1186/s12864-020-07180-y (PMC7657363; doi:10.1186/s12864-020-07180-y)
Supplement: Supplementary file 3 — Additional file 3: Supplemental Table S3. The node genes and hub gene annotation from the WGCNA analysis shown in Fig. 7. [file 12864_2020_7180_MOESM3_ESM.xlsx]

## Sheet: H1
Gene ID	Uniprot:Description
VIT_18s0072g01090	.
VIT_18s0001g07440	Uncharacterized protein At5g64816
VIT_16s0098g00280	.
VIT_16s0039g00990	Glutathione transferase GST 23
VIT_15s0048g02590	Vacuolar protein sorting-associated protein 8 homolog
VIT_15s0048g00540	Golgi SNAP receptor complex member 1-2
VIT_15s0046g03500	Heavy metal-associated isoprenylated plant protein 47
VIT_14s0128g00250	Nuclear transcription factor Y subunit C-9
VIT_14s0030g01650	.
VIT_13s0067g03500	Probable protein phosphatase 2C 38
VIT_13s0067g03140	Probable WRKY transcription factor 70
VIT_13s0019g02340	CASP-like protein 5B2
VIT_12s0059g02140	F-box protein At3g07870
VIT_12s0028g03180	Uncharacterized protein At4g28440
VIT_12s0028g02650	Ras-related protein Rab11B
VIT_11s0078g00220	.
VIT_11s0052g01040	.
VIT_11s0037g01210	Protein ECERIFERUM 3
VIT_11s0037g00950	S-adenosylmethionine decarboxylase proenzyme
VIT_11s0037g00940	.
VIT_11s0016g04230	.
VIT_10s0042g01240	Putative E3 ubiquitin-protein ligase LIN-1
VIT_10s0003g05840	Alpha N-terminal protein methyltransferase 1
VIT_10s0003g01620	Ras-related protein RIC2
VIT_10s0003g00130	Ethylene-responsive transcription factor 12
VIT_09s0018g01670	Aspartyl protease family protein At5g10770
VIT_09s0002g04330	30S ribosomal protein S17, chloroplastic
VIT_08s0040g02450	.
VIT_08s0040g02370	Mitochondrial import inner membrane translocase subunit TIM14-1
VIT_08s0032g00360	Protein-lysine N-methyltransferase N6AMT2
VIT_08s0007g06850	.
VIT_07s0151g00550	EKC/KEOPS complex subunit bud32
VIT_07s0141g00770	Ras-related protein RABA5e
VIT_07s0141g00260	Protein OSB1, mitochondrial
VIT_07s0129g00440	Molybdate-anion transporter
VIT_07s0005g06550	Cilia- and flagella-associated protein 20
VIT_07s0005g03720	Vacuolar protein sorting-associated protein 2 homolog 3
VIT_07s0005g02450	.
VIT_07s0005g00200	ATPase family AAA domain-containing protein 1-A
VIT_07s0005g00060	.
VIT_06s0080g00800	Vesicle-associated membrane protein 714
VIT_06s0061g00730	Aquaporin TIP1-3
VIT_06s0061g00680	.
VIT_06s0009g02210	.
VIT_06s0004g03000	Probable pyridoxal 5'-phosphate synthase subunit PDX2
VIT_06s0004g02920	YrdC domain-containing protein, mitochondrial
VIT_06s0004g00880	Protein YLS3
VIT_05s0062g00240	Xyloglucan endotransglucosylase/hydrolase 2
VIT_05s0049g01870	Mitochondrial import receptor subunit TOM9-2
VIT_05s0049g00350	1-aminocyclopropane-1-carboxylate oxidase homolog 1
VIT_05s0020g04510	GDP-mannose 3,5-epimerase 2
VIT_04s0043g00600	eIF-2-alpha kinase activator GCN1
VIT_04s0008g05640	14 kDa proline-rich protein DC2.15
VIT_04s0008g04330	.
VIT_04s0008g03050	Acetylglutamate kinase, chloroplastic
VIT_04s0008g01970	LRR receptor-like serine/threonine-protein kinase ERECTA
VIT_04s0008g01800	Anthocyanin regulatory C1 protein
VIT_04s0008g01120	Glutaredoxin-C6
VIT_03s0091g00250	.
VIT_03s0063g01690	Cytochrome P450 82C4
VIT_03s0063g00880	.
VIT_03s0063g00520	Protein disulfide-isomerase SCO2
VIT_03s0038g00910	Probable ribosome-binding factor A, chloroplastic
VIT_03s0017g00540	.
VIT_02s0236g00100	.
VIT_01s0127g00700	.
VIT_01s0011g06350	.
VIT_01s0010g03880	.
VIT_00s2086g00010	1-aminocyclopropane-1-carboxylate oxidase
VIT_00s1003g00010	Protein MARD1
VIT_00s0459g00030	.
VIT_00s0357g00010	Protein MARD1
VIT_00s0333g00060	.
VIT_00s0333g00040	Uncharacterized protein At5g48480
VIT_00s0184g00010	Ethylene-responsive transcription factor-like protein At4g13040

## Sheet: H3
Supplement Table S3 The node genes and hub gene annotation.
Gene ID	Uniprot:Description
VIT_04s0008g05930	Zinc finger protein 3
VIT_17s0000g06930	Transcription factor UNE10
VIT_03s0038g02540	Transcription factor ABORTED MICROSPORES
VIT_11s0016g04440	Protein YLS3
VIT_08s0056g00050	Protein SCARECROW
VIT_06s0004g07170	Protein FLC EXPRESSOR
VIT_04s0008g02710	Protein CUP-SHAPED COTYLEDON 2
VIT_01s0113g00500	Protein argonaute 7
VIT_07s0005g05520	Probable pectate lyase 15
VIT_03s0038g01940	Probable magnesium transporter NIPA6
VIT_00s0487g00030	Probable disease resistance protein At5g66900
VIT_10s0003g01040	Phospholipase A1-IIgamma
VIT_11s0052g01150	Nicotianamine synthase
VIT_18s0122g00370	Laccase-15
VIT_01s0150g00600	Hsp70 nucleotide exchange factor FES1
VIT_05s0077g00870	GDSL esterase/lipase At4g16230
VIT_03s0038g02060	Dirigent protein 23
VIT_10s0116g00270	Chaperone protein dnaJ 50
VIT_07s0104g01350	CASP-like protein 1E1
VIT_03s0091g00680	BTB/POZ domain-containing protein NPY2
VIT_18s0041g02430	Benzaldehyde dehydrogenase (NAD(+))
VIT_05s0020g04540	3-ketoacyl-CoA synthase 11
VIT_08s0007g03050	1-aminocyclopropane-1-carboxylate oxidase homolog 4
VIT_12s0028g03710	.
VIT_16s0013g00450	.
VIT_18s0001g08990	.
VIT_09s0054g01100	.
VIT_14s0006g00780	.
VIT_16s0013g00440	.
VIT_02s0025g00190	.
VIT_01s0011g03040	.
VIT_18s0072g00100	.
VIT_13s0047g00620	.
VIT_01s0011g04650	.

## Sheet: H4
Gene ID	Uniprot:Description
VIT_17s0000g09210	C2 and GRAM domain-containing protein At5g50170
VIT_17s0000g09190	.
VIT_17s0000g01820	Malate synthase, glyoxysomal
VIT_16s0148g00370	Rust resistance kinase Lr10
VIT_14s0128g00570	Germin-like protein subfamily 1 member 17
VIT_14s0068g01360	GEM-like protein 5
VIT_14s0060g01980	Glycine-rich domain-containing protein 1
VIT_13s0067g02050	.
VIT_13s0067g00890	Phosphoinositide phospholipase C 6
VIT_13s0047g00230	Probable pectinesterase/pectinesterase inhibitor 25
VIT_11s0016g05530	Cucumber peeling cupredoxin
VIT_11s0016g00640	Auxin response factor 19
VIT_10s0116g00570	Nuclear transport factor 2
VIT_10s0071g00770	Protein ASPARTIC PROTEASE IN GUARD CELL 2
VIT_10s0003g00150	MACPF domain-containing protein NSL1
VIT_09s0002g06590	Crocetin glucosyltransferase, chloroplastic
VIT_09s0002g04580	.
VIT_09s0002g01640	Protein MOS2
VIT_08s0058g00110	Transcription factor bHLH140
VIT_08s0007g04850	Serine/threonine protein phosphatase 2A 57 kDa regulatory subunit B' alpha isoform
VIT_07s0151g00840	Late embryogenesis abundant protein D-34
VIT_06s0009g03120	Phenylalanine N-monooxygenase
VIT_06s0009g03000	Flavonoid 3',5'-hydroxylase
VIT_06s0009g02840	Flavonoid 3',5'-hydroxylase 2
VIT_06s0009g02830	Flavonoid 3',5'-hydroxylase
VIT_06s0009g02810	Flavonoid 3',5'-hydroxylase 2
VIT_06s0009g01140	Vesicular inhibitory amino acid transporter
VIT_06s0004g07920	Probable serine/threonine-protein kinase WNK4
VIT_05s0062g00610	Xyloglucan endotransglucosylase/hydrolase 2
VIT_05s0062g00480	Xyloglucan endotransglucosylase/hydrolase 2
VIT_04s0079g00690	Glutathione S-transferase F12
VIT_04s0023g00520	Auxin-responsive protein SAUR22
VIT_04s0008g00520	ATP-dependent 6-phosphofructokinase 3
VIT_03s0063g00400	Alpha-amylase
VIT_03s0038g03920	Glutamate receptor 3.2
VIT_03s0017g01290	ABC transporter G family member 11
VIT_03s0017g00870	Acetyl-CoA-benzylalcohol acetyltransferase
VIT_02s0033g00450	Transcription factor MYB113
VIT_02s0033g00390	Transcription factor MYB113
VIT_02s0025g04330	Thaumatin-like protein 1
VIT_02s0025g00500	Protein LURP-one-related 17
VIT_02s0012g02220	Probable xyloglucan endotransglucosylase/hydrolase protein 30
VIT_01s0150g00380	.
VIT_01s0137g00430	.
VIT_01s0026g00940	Two-component response regulator ARR3
VIT_01s0011g03670	Endonuclease 2
VIT_01s0010g03510	Flavonoid 3',5'-methyltransferase
VIT_01s0010g03490	Flavonoid 3',5'-methyltransferase
VIT_00s0531g00060	Cellulose synthase-like protein E1
VIT_00s0225g00230	L-tryptophan--pyruvate aminotransferase 1
VIT_00s0194g00180	.

## Sheet: K1
Gene ID	Uniprot:Description
VIT_19s0014g00150	Probable purine permease 11
VIT_17s0000g01670	.
VIT_14s0066g01010	Transcription factor MYB98
VIT_13s0175g00120	ABSCISIC ACID-INSENSITIVE 5-like protein 2
VIT_12s0059g02680	Formin-like protein 3
VIT_12s0059g02010	Glutamate formimidoyltransferase
VIT_11s0206g00180	.
VIT_11s0118g00500	Protein OS-9 homolog
VIT_11s0103g00200	Spermidine hydroxycinnamoyl transferase
VIT_11s0065g00150	Probable starch synthase 4, chloroplastic/amyloplastic
VIT_11s0052g00140	Mannosyl-oligosaccharide 1,2-alpha-mannosidase MNS1
VIT_11s0016g05790	Telomere-associated protein RIF1
VIT_11s0016g03720	Aspartate aminotransferase, cytoplasmic
VIT_11s0016g03380	Probable glycosyltransferase At5g03795
VIT_11s0016g01260	Protein CTR9 homolog
VIT_11s0016g01120	Tubulin--tyrosine ligase-like protein 12
VIT_10s0003g04670	Homeobox-leucine zipper protein HOX32
VIT_09s0018g00410	Putative cyclic nucleotide-gated ion channel 8
VIT_09s0002g00340	Alanine aminotransferase 2, mitochondrial
VIT_08s0056g01190	Transcription factor MYB44
VIT_08s0056g00530	Diaminopimelate decarboxylase 1, chloroplastic
VIT_08s0040g02260	.
VIT_08s0007g08910	Zeatin O-glucosyltransferase
VIT_08s0007g02370	.
VIT_07s0104g01510	.
VIT_07s0104g00300	Putative DUF21 domain-containing protein At1g03270
VIT_07s0031g01900	Crossover junction endonuclease EME1B
VIT_07s0005g04950	Tetraspanin-18
VIT_07s0005g02720	.
VIT_07s0005g00960	.
VIT_06s0004g03320	Probable E3 ubiquitin-protein ligase rbrA
VIT_06s0004g02040	Polyadenylate-binding protein RBP47B'
VIT_05s0020g02940	Protein phosphatase 2C 70
VIT_05s0020g01740	Acyl-CoA-binding domain-containing protein 4
VIT_04s0044g00960	.
VIT_04s0023g00760	Biotin carboxyl carrier protein of acetyl-CoA carboxylase 1, chloroplastic
VIT_04s0008g02170	Endoribonuclease Dicer homolog 3a
VIT_04s0008g01340	.
VIT_03s0063g00310	ABSCISIC ACID-INSENSITIVE 5-like protein 6
VIT_03s0038g00030	Protein CHROMATIN REMODELING 35
VIT_03s0017g00550	Beta-ureidopropionase
VIT_02s0025g04940	.
VIT_01s0146g00100	ACT domain-containing protein ACR4
VIT_01s0011g05360	HMG-Y-related protein A
VIT_01s0011g02110	.
VIT_01s0011g01630	Protein NAP1
VIT_01s0011g01360	Copper-transporting ATPase RAN1
VIT_01s0011g00730	Alpha-1,4 glucan phosphorylase L-2 isozyme, chloroplastic/amyloplastic
VIT_00s1255g00010	.
VIT_00s0264g00070	DNA-directed RNA polymerase II subunit 1

## Sheet: K3
Gene ID	Uniprot:Description
VIT_18s0122g00180	Calcium-binding protein CML37
VIT_18s0001g15130	.
VIT_17s0000g07190	Chaperone protein ClpB1
VIT_16s0098g01060	Small heat shock protein, chloroplastic
VIT_16s0013g01080	Ethylene-responsive transcription factor ERF105
VIT_13s0047g00110	Uncharacterized protein OsI_027940
VIT_13s0019g03090	18.1 kDa class I heat shock protein
VIT_13s0019g02850	18.2 kDa class I heat shock protein
VIT_13s0019g02840	18.2 kDa class I heat shock protein
VIT_13s0019g02820	18.2 kDa class I heat shock protein
VIT_13s0019g02780	18.2 kDa class I heat shock protein
VIT_13s0019g02770	18.2 kDa class I heat shock protein
VIT_13s0019g02760	18.2 kDa class I heat shock protein
VIT_13s0019g02740	18.2 kDa class I heat shock protein
VIT_12s0134g00240	Calcium-binding protein PBP1
VIT_10s0003g00260	DnaJ homolog subfamily B member 13
VIT_09s0002g00640	18.6 kDa class III heat shock protein
VIT_07s0005g04390	MDIS1-interacting receptor like kinase 1
VIT_07s0005g01970	Galactinol synthase 1
VIT_06s0004g04470	Heat shock cognate 70 kDa protein 2
VIT_04s0008g06150	.
VIT_04s0008g01590	17.9 kDa class II heat shock protein
VIT_03s0063g00460	Ethylene-responsive transcription factor ERF109
VIT_02s0154g00480	Small heat shock protein, chloroplastic
VIT_02s0025g04060	Plant UBX domain-containing protein 8
VIT_01s0011g04820	DnaJ homolog subfamily B member 8
VIT_01s0011g02770	Zinc finger CCHC domain-containing protein 8
VIT_01s0011g00920	Pentatricopeptide repeat-containing protein At5g66520
